# Supplementary material for: A Rahman Syndrome mutation in histone H1.4 disrupts chromatin compaction and phase separation
Source: Nat Commun. 2026 May 22;17:6727. doi: 10.1038/s41467-026-73046-8 (PMC13385758; doi:10.1038/s41467-026-73046-8)
Supplement: Supplementary file 9 — Source data [file 41467_2026_73046_MOESM9_ESM.xlsx]

## Sheet: Fig.1B
Fig. 1B
Raw image of native agarose gel showing hexanucleosome arrays reconstituted in the absence or presence of WT, RS mutant, or RS∆C mutant forms of H1.4.
Image framed in red corresponds to that presented in Fig. 1b.

## Sheet: Fig.1C
Fig. 1C
Molecular mass distributions obtained by mass photometry analysis of 6 × 187 bp hexanucleosome arrays reconstituted in the absence or presence of the WT, RS mutant, or RSΔC mutant forms of H1.4, prepared in buffer containing 10 mM NaCl.
The mass distributions output by Refeyn Discover software were digitized using WebPlotDigitizer (https://automeris.io).
	no H1		WT		RS Mutant		RS ΔC Mutant
Mass (kDa)	Counts	Mass (kDa)	Counts	Mass (kDa)	Counts	Mass (kDa)	Counts
581.489	0.711668	303.965	5.74569	336.226	7.40579	381.842	0.865185
603.448	0.837811	325.947	6.36723	358.613	7.03022	403.8	0.927491
625.408	1.2129	347.93	7.05108	381.004	6.9662	425.758	0.927491
647.367	1.2768	369.913	7.73493	403.396	6.96449	447.716	1.17672
669.327	1.71412	391.894	8.23186	425.788	6.96279	469.674	1.42594
691.286	2.15144	413.873	8.60417	448.177	6.77415	491.632	1.48825
713.246	2.40206	435.853	9.0388	470.564	6.39858	513.59	1.79978
735.205	2.77714	457.827	9.03728	492.95	5.96069	535.548	1.92439
757.165	3.21446	479.802	9.03576	515.335	5.4605	557.506	2.29823
779.125	3.52731	501.773	8.72271	537.72	4.9603	579.463	2.48514
801.084	3.90239	523.743	8.34736	560.105	4.46011	601.421	2.85898
823.044	4.21524	545.711	7.84739	582.49	3.95991	623.379	3.10821
845.003	4.65256	567.678	7.22281	604.875	3.45972	645.337	3.41974
866.963	5.02764	589.642	6.34901	627.26	2.95953	667.295	3.79357
888.922	5.21602	611.61	5.72443	649.647	2.58395	689.253	4.0428
910.882	5.59111	633.575	4.97524	672.035	2.27069	711.211	4.35433
932.841	5.71725	655.541	4.22605	694.422	1.95743	733.169	4.66586
954.801	5.78116	677.507	3.53916	716.814	1.95572	755.127	4.91508
976.76	6.15624	699.475	2.97689	739.206	1.95402	777.085	5.28892
998.72	6.22015	721.443	2.47692	761.6	2.07693	799.043	5.53814
1020.68	6.78194	743.413	2.03926	783.996	2.38678	821.001	5.91198
1042.64	7.65491	765.384	1.78852	806.392	2.69663	842.959	6.16121
1064.6	9.21246	787.356	1.53777	828.789	3.06878	864.916	6.47274
1083.81	11.2884	809.331	1.59856	851.19	3.69019	886.874	6.78427
1097.54	13.447	831.311	1.97088	873.589	4.24928	908.832	7.03349
1108.52	15.1904	853.287	2.15628	895.992	5.05761	930.79	7.40733
1119.5	17.4317	875.269	2.71552	918.397	5.99057	952.748	7.71886
1130.48	19.922	897.25	3.21245	940.8	6.7989	974.706	8.03039
1141.46	22.6611	919.235	4.08321	963.205	7.79417	996.664	8.46653
1152.44	25.6493	941.219	4.89167	985.607	8.54019	1018.62	8.90267
1162.5	28.2224	963.204	5.76244	1008.01	9.47315	1040.58	9.71265
1168.91	31.1272	985.19	6.6332	1030.42	10.3438	1062.54	10.7096
1178.97	33.7004	1007.17	7.37936	1052.82	11.1521	1084.5	12.018
1185.38	36.4807	1029.16	8.25013	1075.22	11.8358	1106.45	13.9495
1190.87	38.7216	1051.14	8.99628	1097.62	12.3949	1123.47	16.0803
1196.36	40.7136	1073.13	9.68013	1120.02	12.8917	1136.65	18.2486
1201.85	42.83	1095.11	10.4263	1142.42	13.3262	1147.62	20.3047
1207.33	45.3198	1117.09	11.1724	1164.81	13.7607	1158.6	22.6723
1212.82	47.8097	1139.08	12.1055	1187.22	14.6313	1169.58	25.4761
1218.31	50.2995	1161.07	13.2878	1209.63	16.3743	1180.56	28.3422
1223.8	52.9138	1180.32	15.1349	1223.66	18.5541	1187.42	30.6475
1229.29	55.777	1196.82	17.2106	1236.29	21.2948	1197.03	33.2021
1234.78	58.3913	1207.84	19.3283	1240.52	23.5169	1202.52	35.6528
1240.27	61.5035	1218.86	22.069	1252.88	26.9888	1208.01	37.8958
1246.68	64.8232	1229.88	25.1212	1246.14	24.8458	1213.5	40.305
1251.25	68.4747	1240.91	28.1734	1257.4	29.9129	1218.99	42.7972
1256.74	71.5869	1246.43	30.2499	1264.16	32.6707	1224.48	45.2894
1262.23	75.9438	1251.95	32.4926	1269.8	36.3092	1231.34	47.844
1259.49	73.2052	1257.47	34.9014	1274.32	39.3829	1235.46	50.2739
1267.72	79.056	1262.99	37.2271	1281.37	43.2248	1240.95	52.8908
1274.13	83.247	1265.76	39.1376	1277.15	41.2935	1246.44	55.9438
1270.47	80.6743	1272.2	41.4633	1286.75	47.2248	1251.92	59.246
1278.7	86.8985	1279.56	44.5573	1280	45.2812	1258.51	62.5856
1284.19	90.0107	1285.09	47.6099	1291.28	51.5115	1264	66.0748
1289.68	94.3675	1290.63	50.9117	1285.66	49.7672	1269.49	69.5639
1286.94	91.629	1296.16	54.089	1298.07	56.5457	1274.98	73.2026
1295.17	97.8531	1301.69	57.3908	1294.12	54.0037	1279.37	76.2764
1300.66	101.339	1307.23	60.8796	1303.74	62.1781	1284.86	80.347
1306.15	104.824	1312.76	64.3683	1299.79	59.4866	1282.12	78.1871
1311.64	108.185	1318.3	67.9194	1308.29	67.2125	1290.35	84.0438
1317.13	111.173	1323.83	71.0343	1305.47	65.2188	1284.86	82.1747
1322.62	114.036	1329.37	75.0215	1315.37	73.0692	1295.84	88.7376
1328.11	116.402	1326.6	72.7787	1311.15	71.2002	1293.1	86.6607
1333.6	118.643	1334.92	79.0087	1311.12	69.2063	1301.33	92.7252
1350.07	120.884	1332.14	76.7659	1320.77	79.1753	1298.59	90.6483
1366.54	119.143	1340.46	82.996	1319.62	76.766	1306.82	96.7128
1374.78	116.281	1337.68	80.7531	1314	75.1879	1304.08	94.6359
1380.27	114.539	1346	87.1493	1326.46	85.8546	1312.31	100.7
1383.01	112.174	1343.23	84.7403	1322.5	83.163	1309.56	98.6235
1388.5	108.814	1351.54	91.0327	1319.69	81.6678	1317.8	104.771
1393.99	105.329	1346.02	88.7277	1332.15	92.6336	1315.05	102.611
1396.74	101.968	1357.1	96.2037	1331	90.2243	1323.29	108.53
1402.23	100.6	1354.32	93.4624	1325.38	88.6462	1317.8	106.599
1402.23	97.8613	1362.66	101.375	1337.83	98.8642	1328.78	113.162
1407.72	96.1191	1359.88	98.6957	1333.88	96.6213	1326.03	111.085
1407.72	93.3808	1368.21	106.359	1331.06	95.1261	1334.27	117.232
1413.21	91.6386	1365.43	103.68	1343.53	106.291	1331.52	115.072
1413.21	88.9002	1373.76	111.343	1342.38	103.849	1339.76	120.929
1418.7	87.1581	1370.98	108.664	1339.55	101.606	1334.27	119.06
1418.7	84.4197	1379.32	116.389	1349.22	113.07	1346.62	125.914
1424.19	83.1754	1376.54	113.648	1348.07	110.661	1342.5	123.546
1424.19	81.1839	1384.88	121.623	1342.45	109.083	1351.83	129.876
1426.93	79.0681	1382.1	118.881	1354.91	119.301	1345.25	127.534
1429.68	76.7034	1390.43	126.731	1350.96	117.058	1356.23	133.515
1432.42	74.5876	1387.65	124.115	1348.14	115.563	1361.71	136.879
1435.16	72.2228	1395.99	131.778	1360.61	126.728	1367.2	139.995
1437.91	70.1071	1393.21	129.099	1359.45	124.285	1372.69	142.902
1440.65	66.9955	1401.54	136.762	1356.62	122.042	1378.18	145.478
1446.14	65.2533	1398.76	134.083	1366.3	133.507	1383.67	147.804
1446.14	62.515	1407.09	141.746	1365.14	131.098	1396.85	150.412
1451.63	61.2707	1404.32	139.067	1359.52	129.52	1416.61	150.462
1451.63	59.2791	1412.65	146.73	1371.98	139.738	1427.59	147.97
1454.38	57.1634	1409.87	144.051	1368.03	137.495	1433.08	145.561
1457.12	54.0518	1418.2	151.714	1365.21	135.999	1438.57	143.401
1462.61	52.3096	1415.42	149.035	1377.68	147.165	1441.31	141.241
1465.36	49.5715	1423.76	156.885	1376.53	144.722	1444.06	139.413
1469.93	45.9207	1420.98	154.019	1373.7	142.479	1448.45	136.356
1473.59	42.7262	1429.31	161.496	1383.37	153.944	1455.04	132.892
1479.08	41.3575	1423.79	159.502	1382.22	151.534	1449.55	131.77
1481.83	38.9927	1434.86	166.48	1376.6	149.956	1457.78	130.026
1487.32	36.0058	1432.09	163.988	1389.06	160.623	1460.53	127.534
1492.81	33.019	1440.41	170.591	1385.1	157.931	1457.78	126.163
1498.3	30.4055	1434.88	167.975	1382.28	156.436	1464.18	123.712
1503.79	27.9165	1445.94	173.706	1394.75	167.402	1464.64	121.116
1509.28	25.4275	1451.46	175.7	1393.6	164.993	1469.67	118.229
1514.77	23.3119	1456.98	177.942	1387.98	163.415	1470.13	115.758
1520.26	21.3208	1462.5	180.185	1400.43	173.633	1475.16	113.078
1525.75	19.3297	1476.25	181.742	1396.48	171.39	1475.62	110.399
1533.98	17.4633	1489.96	179.249	1393.66	169.894	1480.65	107.762
1542.22	15.099	1495.41	176.444	1406.13	181.06	1481.11	105.103
1553.2	12.7348	1497.21	173.869	1404.98	178.617	1486.14	102.279
1564.18	10.4952	1504.51	171.625	1402.15	176.374	1486.6	99.6827
1577.9	8.25578	1506.31	168.967	1411.82	187.639	1491.63	96.7958
1597.12	5.76783	1509.03	166.474	1407.87	185.097	1492.09	94.3244
1619.08	3.77797	1511.75	164.148	1405.05	183.851	1497.12	91.6452
1641.04	2.34823	1514.47	161.988	1417.51	194.169	1497.58	88.966
1662.99	1.41637	1513.52	159.662	1413.55	191.577	1502.61	86.3284
1684.95	0.795694	1520.82	157.169	1410.74	190.331	1503.07	83.7323
1706.91	0.423954	1519.87	154.76	1423.19	200.35	1508.1	80.8455
1728.87	0.301155	1518.93	152.6	1419.24	198.057	1508.56	78.374
1750.83	0.302827	1526.23	150.357	1416.42	196.811	1513.59	75.6948
1772.79	0.3045	1525.28	147.782	1428.88	207.328	1514.05	73.0157
1794.75	0.306172	1528	145.538	1424.93	205.035	1519.08	70.378
1816.71	0.307844	1530.72	143.295	1424.9	203.042	1519.54	67.782
1838.67	0.309516	1530.7	141.301	1433.43	212.761	1524.57	64.8951
1860.63	0.311188	1533.41	138.892	1430.6	210.269	1526.4	62.569
1882.59	0.31286	1536.13	136.566	1440.22	217.696	1530.06	59.7445
1904.55	0.314532	1536.11	134.572	1436.27	215.254	1531.89	57.4184
1926.51	0.316205	1535.17	132.329	1444.77	222.98	1535.55	54.76
1948.47	0.317877	1542.46	130.085	1441.94	220.487	1537.38	52.4339
1970.43	0.319549	1541.52	127.593	1450.41	226.095	1540.12	49.4016
1992.39	0.321221	1542.86	125.163	1456.05	229.044	1546.53	46.7848
2014.35	0.322893	1546.95	122.858	1466.16	231.303	1546.98	43.981
2036.31	0.324565	1546.93	120.864	1481.26	230.703	1551.1	41.8003
2058.27	0.326238	1549.65	118.454	1481.23	228.709	1553.85	39.8896
2080.23	0.32791	1552.37	116.128	1484.01	226.964	1556.59	37.8127
2093.95	0.328955	1552.34	114.134	1488.44	223.774	1559.34	35.902
		1553.69	111.704	1492.33	221.231	1563.45	33.0774
		1557.78	109.399	1495.1	219.071	1567.57	31.0837
		1557.75	107.405	1495.07	217.16	1568.94	28.7783
		1560.47	104.996	1497.84	215	1575.8	26.0161
		1563.19	102.669	1500.61	212.756	1577.63	23.5238
		1563.17	100.675	1500.58	210.762	1585.69	20.8156
		1565.88	98.3492	1503.35	208.519	1592.27	17.9578
		1568.6	95.9399	1506.12	206.109	1597.76	15.6317
		1568.58	93.9461	1506.09	204.115	1603.25	13.6379
		1571.3	91.7859	1503.27	202.662	1614.23	11.0211
		1574.02	89.4596	1509.77	200.293	1625.21	8.52884
		1573.99	87.4659	1508.8	197.801	1638.93	6.34812
		1576.71	85.2226	1511.57	195.641	1660.89	4.35433
		1579.43	82.9794	1510.14	193.439	1682.85	3.0459
		1579.41	80.9856	1514.31	191.32	1704.81	2.36053
		1582.13	78.8255	1514.28	189.326	1726.77	1.92439
		1584.85	76.4992	1514.26	187.332	1748.72	1.61286
		1583.9	74.0901	1517.03	185.338	1770.68	1.42594
		1590.29	72.262	1517	183.344	1792.64	1.11441
		1590.26	70.2682	1519.77	181.35	1814.6	0.927491
		1591.61	67.589	1519.75	179.356	1836.55	0.927491
		1595.7	65.5326	1519.72	177.362	1858.51	0.802879
		1595.68	63.5388	1522.49	175.368	1880.47	0.678267
		1598.4	61.2956	1522.46	173.374	1902.43	0.429042
		1601.11	58.8032	1525.24	171.38	1924.39	0.429042
		1603.83	56.7261	1525.21	169.386	1946.34	0.429042
		1606.56	54.566	1525.18	167.392	1968.3	0.429042
		1609.27	52.1566	1527.95	165.398	1990.26	0.179818
		1611.99	49.8303	1527.93	163.404	2012.22	0.179818
		1614.71	47.5041	1530.7	161.41	2034.18	0.0552058
		1616.51	44.6794	1530.67	159.416	2056.13	-0.0694064
		1622.89	42.8513	1533.44	156.923	2078.09	-0.0694064
		1621.95	40.4422	1533.41	154.929	2100.05	-0.0694064
		1628.34	38.8633	1533.38	152.935	2122.01	-0.0694064
		1631.06	36.6201	1536.15	150.692	2143.97	-0.0694064
		1632.86	34.1278	1536.12	148.698	2165.92	-0.0694064
		1639.24	31.5728	1538.89	146.454	2187.88	-0.0694064
		1645.62	28.9762	1538.86	144.461	2209.84	-0.0694064
		1652.91	26.1512	1533.26	143.713	2231.8	-0.0694064
		1658.37	23.6586	1541.63	141.968	2253.76	-0.0694064
		1663.84	21.6644	1541.6	139.974	2275.71	-0.0694064
		1672.05	19.5454	1541.57	137.98	2297.67	-0.0694064
		1680.27	17.1772	1544.35	135.986	2319.63	-0.0694064
		1691.22	14.3727	1544.32	133.992	2341.59	-0.0694064
		1702.18	12.1912	1547.09	131.998	2363.54	-0.0694064
		1718.63	9.7809	1547.06	130.004	2380.01	-0.0694064
		1727.77	8.0357	1547.04	128.01
		1746.05	5.87449	1549.81	126.016
		1765.26	3.96244	1549.78	124.022
		1787.21	2.34097	1552.55	122.028
		1809.17	1.34255	1552.53	120.034
		1831.14	0.717972	1552.5	118.04
		1853.11	0.404923	1555.27	116.045
		1875.08	-0.0327375	1555.24	114.052
		1897.06	-0.034256	1558.01	112.057
		1919.03	-0.0357745	1557.99	110.063
		1941.01	-0.0372931	1557.96	108.069
		1962.98	-0.0388116	1560.73	106.075
		1984.96	-0.0403301	1560.7	104.081
		2006.93	-0.0418486	1563.48	102.087
		2028.9	-0.0433671	1563.45	100.093
		2050.88	-0.0448856	1566.21	97.6006
		2072.85	-0.0464041	1566.19	95.6067
		2094.83	-0.0479226	1563.37	94.236
		2116.8	-0.0494411	1569.87	91.7846
		2138.78	-0.0509596	1568.9	89.3753
		2160.75	-0.0524781	1571.68	87.6304
		2174.49	-0.0534271	1571.66	86.2596
				1574.43	84.39
				1574.4	82.3961
				1577.17	80.1527
				1577.14	78.1587
				1579.91	75.9153
				1579.89	73.9214
				1581.25	71.5535
				1585.43	69.6838
				1585.4	67.6899
				1586.77	65.3843
				1590.94	63.7016
				1593.71	61.2089
				1593.68	59.215
				1596.45	56.9715
				1599.22	54.7281
				1593.61	53.9808
				1601.98	52.2355
				1603.35	49.6183
				1607.52	47.7487
				1607.49	45.7547
				1610.27	43.9267
				1614.7	40.8192
				1618.59	38.2766
				1621.36	36.3655
				1625.52	33.6027
				1629.69	31.5461
				1632.47	30.4243
				1636.64	27.9939
				1642.2	25.3764
				1649.17	23.0704
				1654.73	20.7437
				1660.3	18.6662
				1665.87	16.7549
				1671.45	14.9267
				1682.61	12.475
				1693.77	9.98167
				1707.17	7.56298
				1724.5	5.306
				1746.86	3.43497
				1769.24	2.24935
				1791.62	1.49991
				1814.01	1.12434
				1836.4	1.12264
				1858.79	1.12093
				1881.18	1.11922
				1903.57	1.0552
				1925.96	0.866563
				1948.36	0.864856
				1970.75	0.863149
				1993.14	0.861441
				2015.53	0.859734
				2037.92	0.858027
				2060.32	0.85632
				2082.71	0.854613
				2105.1	0.852906
				2127.49	0.726577
				2149.88	0.600248
				2172.27	0.598541
				2194.66	0.596834
				2217.06	0.595126
				2239.45	0.593419
				2261.84	0.591712
				2284.23	0.403072
				2306.62	0.339054
				2329.01	0.337347
				2351.4	0.33564
				2373.8	0.333933

## Sheet: Fig.1D
Fig. 1D
Raw image of 8% denaturing polyacrylamide gel showing hydroxyl radical footprinting analysis of hexanucleosome arrays reconstituted without or with WT, RS mutant, or RS∆C mutant forms of H1.4.
Image framed in red corresponds to that presented in Fig. 1d.

## Sheet: Fig.2A
Fig. 2A
Sedimentation-coefficient (S₂₀,w) and boundary-fraction (BF%) values from sedimentation-velocity analysis of hexanucleosome arrays bound to WT H1.4 or to the RS or RS∆C mutants, prepared in buffers containing either NaCl or MgCl₂ are shown.
The S₂₀,w and BF% values displayed in the figure are highlighted in bold.
				50mM NaCl				90mM NaCl				0.35mM MgCl2				0.5mM MgCl2				0.6mM MgCl2
			WT	RS	RS∆C		WT	RS	RS∆C		WT	RS	RS∆C		WT	RS	RS∆C		WT	RS	RS∆C
	S₂₀,w		BF%	BF%	BF%		BF%	BF%	BF%		BF%	BF%	BF%		BF%	BF%	BF%		BF%	BF%	BF%
	0		0.073268	0.072551	0.0727768		0.0724557	0.0725256	0.072461		0.0713332	0.0728771	0.0730499		0.073212	0.072774	0.0731275		0.0714697	0.0728576	0.0726305
	0.502513		0.073268	0.0921544	0.0761682		0.0724557	0.120932	0.0730028		0.0713348	0.184832	0.0731163		0.0844357	0.566119	0.0731294		0.882223	0.0729709	0.222603
	1.00503		0.073268	0.0934553	0.0762061		0.0724557	0.131696	0.0730043		0.0713348	0.190426	0.0731163		0.0845123	0.603637	0.0731294		0.950771	0.0729727	0.232994
	1.50754		0.073268	0.0939762	0.0762085		0.0724557	0.141278	0.0730043		0.0713348	0.19151	0.0731163		0.0845166	0.606574	0.0731294		0.96608	0.0729733	0.237916
	2.01005		0.073268	0.0946132	0.076209		0.0724557	0.158481	0.0730043		0.0713348	0.192188	0.0731163		0.0845176	0.606941	0.0731294		0.973399	0.0729745	0.24609
	2.51256		0.073268	0.0963215	0.0762093		0.0724557	0.207143	0.0730044		0.0713348	0.193388	0.0731163		0.0845183	0.607058	0.0731294		0.97976	0.0729823	0.27477
	3.01508		0.073268	0.104387	0.0762098		0.0724557	0.389103	0.0730069		0.0713348	0.19818	0.0731163		0.0845192	0.607183	0.0731294		0.988406	0.073079	0.412151
	3.51759		0.073268	0.158811	0.0762122		0.0724557	1.09336	0.073276		0.0713348	0.229318	0.0731163		0.0845206	0.60763	0.0731294		1.00443	0.0747443	1.02117
	4.0201		0.073268	0.559624	0.0762361		0.0724557	3.41771	0.111304		0.0713348	0.449536	0.0731163		0.0845229	0.61176	0.0731294		1.04041	0.102157	2.78501
	4.52261		0.073268	2.85274	0.0766465		0.0724557	8.21827	2.03161		0.0713348	1.53012	0.0731163		0.0845261	0.672349	0.0731294		1.12908	0.392645	5.21618
	5.02513		0.073268	9.75626	0.0857498		0.0724557	12.3254	11.8037		0.0713348	3.72048	0.0731163		0.0845291	1.3915	0.07313		1.34978	1.80504	6.40114
	5.52764		0.073268	16.9583	0.260845		0.0726011	13.2723	13.0793		0.071335	4.89675	0.0731176		0.084531	4.50455	0.0737365		1.86392	3.6737	6.55316
	6.03015		0.073268	18.6196	2.08104		0.331701	13.3046	13.0806		0.0713633	5.00576	0.0750314		0.0845316	6.21768	0.178997		2.89908	4.03199	6.55722
	6.53266		0.0766317	18.6728	8.08996		5.22001	13.3047	13.0806		0.0734885	5.00683	0.372021		0.0845318	6.29201	1.38968		4.51551	4.03631	6.55724
	7.03518		1.84244	18.6729	11.6593		5.56486	13.3047	13.0806		0.131555	5.00683	2.26532		0.0845318	6.2921	1.87545		6.30342	4.03631	6.55724
	7.53769		2.62395	18.6729	11.871		5.56489	13.3047	13.0806		0.637635	5.00683	2.56342		0.0845318	6.2921	1.87928		7.52046	4.03631	6.55724
	8.0402		2.62406	18.6729	11.8717		5.56489	13.3047	13.0806		1.69493	5.00683	2.56412		0.0845318	6.2921	1.87929		7.96079	4.03631	6.55724
	8.54271		2.62406	18.6729	11.8717		5.56489	13.3047	13.0806		2.11788	5.00683	2.56412		0.0845318	6.2921	1.87929		8.03297	4.03631	6.55724
	9.04523		2.62406	18.6729	11.8717		5.56489	13.3047	13.0806		2.142	5.00683	2.56412		0.0845318	6.2921	1.87929		8.0376	4.03631	6.55724
	9.54774		2.62406	18.6729	11.8717		5.56489	13.3047	13.0806		2.14216	5.00683	2.56412		0.0845318	6.2921	1.87929		8.03771	4.03631	6.55724
	10.0503		2.62406	18.6729	11.8717		5.56489	13.3047	13.0806		2.14216	5.00683	2.56412		0.0845318	6.2921	1.87929		8.03771	4.03631	6.55724
	10.5528		2.62406	18.6729	11.8717		5.56489	13.3047	13.0806		2.14216	5.00683	2.56412		0.0845318	6.2921	1.87929		8.03771	4.03631	6.55724
	11.0553		2.62406	18.6729	11.8717		5.56489	13.3047	13.0806		2.14216	5.00683	2.56412		0.0845318	6.2921	1.87929		8.03771	4.03631	6.55724
	11.5578		2.62406	18.6729	11.8717		5.56489	13.3047	13.0806		2.14216	5.00683	2.56412		0.0845318	6.2921	1.87929		8.03771	4.03631	6.55724
	12.0603		2.62406	18.6729	11.8717		5.56489	13.3047	13.0806		2.14216	5.00683	2.56412		0.0845318	6.2921	1.87929		8.03771	4.03631	6.55724
	12.5628		2.62406	18.6729	11.8717		5.56489	13.3047	13.0806		2.14216	5.00683	2.56412		0.0845318	6.2921	1.87929		8.03771	4.03631	6.55724
	13.0653		2.62406	18.6729	11.8717		5.56489	13.3047	13.0806		2.14216	5.00683	2.56412		0.0845318	6.2921	1.87929		8.03771	4.03631	6.55724
	13.5678		2.62406	18.6729	11.8717		5.56489	13.3047	13.0806		2.14216	5.00683	2.56412		0.0845318	6.2921	1.87929		8.03771	4.03631	6.55724
	14.0704		2.62406	18.6729	11.8717		5.56489	13.3047	13.0806		2.14216	5.00683	2.56412		0.0845318	6.2921	1.87929		8.03771	4.03631	6.55724
	14.5729		2.62406	18.6729	11.8717		5.56489	13.3047	13.0806		2.14216	5.00683	2.56412		0.0845318	6.2921	1.87929		8.03771	4.03631	6.55724
	15.0754		2.62406	18.6729	11.8717		5.56489	13.3047	13.0806		2.14216	5.00683	2.56412		0.0845318	6.2921	1.87929		8.03771	4.03631	6.55724
	15.5779		2.62406	18.6729	11.8717		5.56489	13.3047	13.0806		2.14216	5.00683	2.56412		0.0845318	6.2921	1.87929		8.03771	4.03631	6.55724
	16.0804		2.62406	18.6729	11.8717		5.56489	13.3047	13.0806		2.14216	5.00683	2.56412		0.0845318	6.2921	1.87929		8.03771	4.03631	6.55724
	16.5829		2.62406	18.6729	11.8717		5.56489	13.3047	13.0806		2.14216	5.00683	2.56412		0.0845318	6.2921	1.87929		8.03771	4.03631	6.55724
	17.0854		2.62406	18.6729	11.8717		5.56489	13.3047	13.0806		2.14216	5.00683	2.56412		0.0845318	6.2921	1.87929		8.03771	4.03631	6.55724
	17.5879		2.62406	18.6729	11.8717		5.56489	13.3047	13.0806		2.14216	5.00683	2.56412		0.0845318	6.2921	1.87929		8.03771	4.03631	6.55724
	18.0905		2.62406	18.6729	11.8717		5.56489	13.3047	13.0806		2.14216	5.00683	2.56412		0.0845318	6.2921	1.87929		8.03771	4.03631	6.55724
	18.593		2.62406	18.6729	11.8717		5.56489	13.3047	13.0806		2.14216	5.00683	2.56412		0.0845318	6.2921	1.87929		8.03771	4.03631	6.55724
	19.0955		2.62406	18.6729	11.8717		5.56489	13.3047	13.0806		2.14216	5.00683	2.56412		0.0845318	6.2921	1.87929		8.03771	4.03631	6.55724
	19.598		2.62406	18.6729	11.8717		5.56489	13.3047	13.0806		2.14216	5.00683	2.56412		0.0845318	6.2921	1.87929		8.03771	4.03631	6.55724
	20.1005		2.62406	18.6729	11.8717		5.56489	13.3047	13.0806		2.14216	5.00683	2.56412		0.0845318	6.2921	1.87929		8.03771	4.03631	6.55724
	20.603		2.62406	18.6729	11.8717		5.56489	13.3047	13.0806		2.14216	5.00683	2.56412		0.0845318	6.2921	1.87929		8.03771	4.03631	6.55724
	21.1055		2.62406	18.6729	11.8717		5.56489	13.3047	13.0806		2.14216	5.00683	2.56412		0.0845318	6.2921	1.87929		8.03771	4.03631	6.55724
	21.608		2.62406	18.6729	11.8717		5.56489	13.3047	13.0806		2.14216	5.00683	2.56413		0.0845318	6.2921	1.87929		8.03771	4.03631	6.55724
	22.1106		2.62406	18.6729	11.8717		5.56489	13.3047	13.0806		2.14216	5.00683	2.56562		0.0845318	6.2921	1.8798		8.03771	4.03631	6.55724
	22.6131		2.62406	18.6729	11.8717		5.56489	13.3047	13.0806		2.14216	5.00683	2.65154		0.0845318	6.2921	1.9269		8.03776	4.03631	6.55724
	23.1156		2.62406	18.6729	11.8717		5.56489	13.3047	13.0806		2.14216	5.00683	3.47251		0.0845318	6.2921	2.55325		8.03939	4.03631	6.55725
	23.6181		2.62406	18.6729	11.8717		5.56489	13.3047	13.0806		2.14216	5.00683	5.39515		0.0845384	6.2921	4.22993		8.06909	4.03631	6.56251
	24.1206		2.62406	18.6729	11.8717		5.56489	13.3047	13.0806		2.14245	5.00683	7.05479		0.0881411	6.2921	5.78244		8.32738	4.03631	6.84562
	24.6231		2.62406	18.6729	11.8717		5.56489	13.3047	13.0806		2.16875	5.00683	7.84863		0.368161	6.2921	6.51566		9.44445	4.03631	8.83954
	25.1256		2.62412	18.6729	11.8717		5.56489	13.3047	13.0806		2.58456	5.00683	8.15234		3.17814	6.2921	6.77711		11.9096	4.03631	11.518
	25.6281		2.66348	18.6729	11.8717		5.56489	13.3047	13.0811		4.05895	5.00683	8.27721		6.7448	6.2921	6.8873		14.9614	4.03631	12.5463
	26.1307		3.74116	18.6729	11.8717		5.56489	13.3047	13.1982		5.58019	5.00683	8.34689		7.39605	6.2921	6.95192		17.201	4.03631	12.7175
	26.6332		6.67314	18.6729	11.8717		5.56489	13.3047	14.3283		6.18716	5.00683	8.40321		7.4175	6.2921	7.01234		18.28	4.03631	12.7346
	27.1357		8.63975	18.6729	11.8717		5.566	13.3047	15.9964		6.31674	5.0075	8.46987		7.41768	6.2921	7.09463		18.6552	4.03631	12.7361
	27.6382		9.30607	18.6729	11.8734		5.62107	13.3047	17.0609		6.33592	5.02594	8.57648		7.41768	6.29274	7.24625		18.7582	4.03631	12.7362
	28.1407		9.50407	18.6729	11.9992		5.98187	13.3047	17.6831		6.33843	5.19538	8.78315		7.41768	6.31787	7.53627		18.7833	4.03639	12.7363
	28.6432		9.58552	18.673	14.4019		6.66708	13.3049	18.2091		6.33878	5.87065	9.18862		7.41768	6.54902	8.00892		18.7894	4.0478	12.7363
	29.1457		9.64014	18.8841	28.0079		7.37414	13.3283	18.9526		6.33885	7.28394	9.91428		7.41768	7.26892	8.53995		18.791	4.19835	12.7363
	29.6482		9.70647	32.7131	54.3938		8.01429	13.9979	20.5486		6.33887	9.19067	11.0033		7.41768	8.30968	8.93794		18.7915	4.55644	12.7363
	30.1508		9.8406	77.1918	75.9006		8.68546	19.5135	24.6812		6.33888	11.1395	12.3461		7.41768	9.25779	9.14182		18.7918	4.8488	12.7363
	30.6533		10.2288	91.6478	85.0565		9.60151	36.3623	34.5132		6.33888	12.9125	13.7554		7.41768	9.95424	9.22624		18.7919	4.98966	12.7363
	31.1558		11.5648	92.6501	87.6628		11.2306	59.8781	51.2776		6.33889	14.5131	15.1481		7.41768	10.4583	9.26179		18.792	5.05368	12.7363
	31.6583		16.0192	92.6804	88.2854		14.5943	78.495	68.7967		6.33891	16.1016	16.5369		7.41768	10.8738	9.28103		18.7922	5.09134	12.7363
	32.1608		27.4468	92.6812	88.4423		21.5587	88.469	79.8583		6.33897	17.9385	18.1447		7.41768	11.3077	9.29786		18.7927	5.12632	12.7364
	32.6633		47.2997	92.6812	88.4912		33.7569	92.7134	84.4844		6.3394	20.4557	20.3425		7.41768	11.9049	9.32527		18.7942	5.18065	12.7381
	33.1658		68.0075	92.6812	88.5124		50.2129	94.3683	85.9907		6.34282	24.3838	23.854		7.41768	12.9634	9.4025		18.8011	5.31389	12.7597
	33.6683		81.1312	92.6812	88.5258		65.838	95.0296	86.4665		6.37345	30.9746	30.0572		7.41768	15.1933	9.73939		18.8382	5.76038	13.001
	34.1709		86.5216	92.6812	88.538		76.4295	95.3231	86.6387		6.62156	41.6354	40.5645		7.41769	20.2229	11.4454		19.0443	7.435	14.9371
	34.6734		88.108	92.6812	88.5532		81.8548	95.4743	86.7213		8.13504	56.5721	55.8052		7.42009	30.6435	18.9844		20.0666	13.1522	23.9986
	35.1759		88.5071	92.6812	88.5775		84.1412	95.568	86.7774		14.0864	72.6705	72.1806		7.65234	48.0286	39.7797		23.9257	27.5845	46.2622
	35.6784		88.6104	92.6812	88.6223		85.0435	95.6374	86.8314		27.987	84.785	84.0227		13.4756	68.1875	69.2535		34.0217	50.9087	71.52
	36.1809		88.6436	92.6812	88.7084		85.4212	95.6976	86.9007		46.8383	91.0865	89.6877		44.8915	83.6351	86.6867		50.5126	73.5214	85.6371
	36.6834		88.6584	92.6813	88.8694		85.6053	95.7568	87.0083		62.6951	93.3273	91.5334		79.7555	91.2784	91.2179		67.3158	86.512	89.8347
	37.1859		88.6685	92.682	89.143		85.7183	95.8206	87.1927		71.773	93.9293	91.9822		88.6657	93.8357	91.8013		77.9187	91.303	90.6643
	37.6884		88.6793	92.6863	89.5519		85.8074	95.8933	87.5072		75.9393	94.0653	92.0791		89.3323	94.4892	91.8491		82.3661	92.6015	90.8019
	38.191		88.6959	92.7072	90.0859		85.8969	95.9778	88.0021		77.729	94.0957	92.1009		89.3524	94.6368	91.8525		83.7427	92.9032	90.8263
	38.6935		88.7301	92.7811	90.6923		86.0069	96.0746	88.685		78.5571	94.1035	92.107		89.3527	94.6715	91.8528		84.0934	92.9757	90.8323
	39.196		88.8114	92.9655	91.2972		86.1613	96.1824	89.4844		79.0147	94.1063	92.1094		89.3527	94.6815	91.8529		84.1783	92.9969	90.8348
	39.6985		89.0038	93.2946	91.8506		86.391	96.2972	90.2805		79.3381	94.1076	92.1109		89.3527	94.6856	91.8529		84.2002	93.0053	90.8365
	40.201		89.4028	93.7344	92.3201		86.7279	96.4136	90.9605		79.6348	94.1087	92.1124		89.3527	94.6881	91.8529		84.207	93.0102	90.8388
	40.7035		90.0699	94.2009	92.6996		87.1903	96.5263	91.4683		79.9682	94.1101	92.1144		89.3527	94.6903	91.8529		84.2098	93.0145	90.8433
	41.206		90.9198	94.6135	93.0012		87.7566	96.6314	91.8151		80.4015	94.1126	92.1184		89.3527	94.6935	91.853		84.2114	93.0199	90.8557
	41.7085		91.7455	94.9354	93.2384		88.3671	96.7264	92.0397		80.9925	94.1183	92.1284		89.3527	94.6992	91.8532		84.2126	93.029	90.8936
	42.2111		92.384	95.1695	93.4267		88.9488	96.8109	92.185		81.7862	94.1333	92.1546		89.3527	94.7118	91.8545		84.214	93.0475	91.0046
	42.7136		92.8016	95.335	93.5789		89.4493	96.8858	92.2825		82.755	94.1731	92.2219		89.3527	94.741	91.8636		84.2159	93.0877	91.2711
	43.2161		93.0546	95.4549	93.7048		89.8513	96.9525	92.352		83.7962	94.2669	92.3726		89.3527	94.8061	91.9141		84.2193	93.1731	91.7508
	43.7186		93.2111	95.5437	93.813		90.1625	97.0133	92.4065		84.7711	94.448	92.6542		89.3527	94.9316	92.1075		84.2265	93.3328	92.3885
	44.2211		93.3163	95.6124	93.9088		90.4039	97.0693	92.4542		85.5834	94.7216	93.0711		89.3527	95.1313	92.5751		84.243	93.5832	93.0198
	44.7236		93.3961	95.6685	93.9967		90.5973	97.1227	92.5002		86.2048	95.0421	93.5681		89.3527	95.386	93.2791		84.2815	93.894	93.5311
	45.2261		93.4674	95.7168	94.0803		90.7604	97.1745	92.5492		86.6631	95.3459	94.0492		89.3528	95.6516	93.9681		84.3676	94.2058	93.8852
	45.7286		93.5403	95.7608	94.1621		90.9063	97.2259	92.6055		87.0049	95.5884	94.4479		89.3536	95.8855	94.456		84.545	94.4654	94.1182
	46.2312		93.6235	95.8024	94.2449		91.0465	97.2773	92.6739		87.2736	95.7643	94.7399		89.3606	96.0664	94.7322		84.8662	94.6515	94.2684
	46.7337		93.727	95.8432	94.3303		91.189	97.3294	92.7589		87.4978	95.8888	94.9376		89.4011	96.1988	94.8751		85.3723	94.7748	94.3725
	47.2362		93.8581	95.885	94.4198		91.3411	97.3822	92.8651		87.7007	95.9788	95.0674		89.5544	96.294	94.9489		86.0587	94.8546	94.451
	47.7387		94.02	95.9283	94.5149		91.508	97.4355	92.9953		87.8958	96.0481	95.154		89.9358	96.3644	94.9904		86.8615	94.9077	94.5152
	48.2412		94.211	95.9742	94.6154		91.6936	97.4886	93.1498		88.0918	96.1067	95.2124		90.5853	96.4197	95.017		87.683	94.9461	94.5714
	48.7437		94.4213	96.023	94.7221		91.8986	97.5408	93.3241		88.2945	96.1603	95.2556		91.3805	96.4663	95.0369		88.4288	94.9771	94.624
	49.2462		94.6334	96.0756	94.8341		92.1204	97.591	93.5108		88.5057	96.2135	95.2899		92.1254	96.5085	95.0543		89.049	95.005	94.6761
	49.7487		94.8334	96.1319	94.9502		92.3517	97.6382	93.7009		88.724	96.2686	95.32		92.7029	96.5492	95.0717		89.5301	95.0335	94.7288
	50.2513		95.0104	96.1926	95.0698		92.5843	97.6817	93.8838		88.946	96.3274	95.349		93.102	96.5902	95.0912		89.8902	95.0656	94.784
	50.7538		95.1628	96.2576	95.1905		92.8074	97.721	94.0525		89.1704	96.3901	95.3798		93.3635	96.6328	95.1151		90.1551	95.1045	94.8427
	51.2563		95.2935	96.3263	95.311		93.0136	97.7559	94.2026		89.3921	96.4563	95.415		93.5358	96.678	95.1465		90.3504	95.1542	94.9067
	51.7588		95.4075	96.398	95.4298		93.1973	97.7868	94.3323		89.612	96.5243	95.4578		93.655	96.7258	95.1888		90.4991	95.2181	94.9776
	52.2613		95.509	96.4721	95.546		93.3573	97.8143	94.4424		89.8266	96.5919	95.5117		93.7436	96.7774	95.2477		90.6166	95.2986	95.0579
	52.7638		95.6033	96.5472	95.6594		93.4941	97.8391	94.5355		90.0366	96.6572	95.5806		93.8156	96.8328	95.3274		90.7143	95.3966	95.1488
	53.2663		95.6942	96.6218	95.7696		93.6107	97.8619	94.614		90.2399	96.7197	95.6681		93.8795	96.8927	95.4318		90.7997	95.5087	95.253
	53.7688		95.7845	96.6945	95.8765		93.7109	97.8834	94.6816		90.4323	96.779	95.7762		93.9408	96.9576	95.5621		90.8794	95.6298	95.3713
	54.2714		95.8773	96.7639	95.9807		93.7983	97.9047	94.7411		90.6111	96.8356	95.9028		94.0034	97.0286	95.7135		90.9577	95.7525	95.5039
	54.7739		95.9734	96.8287	96.0819		93.8762	97.9261	94.7952		90.7738	96.8905	96.0425		94.0705	97.1058	95.8765		91.0387	95.8712	95.6474
	55.2764		96.0727	96.8879	96.1804		93.9476	97.9486	94.8462		90.9177	96.9446	96.1864		94.1442	97.1885	96.0384		91.1261	95.9812	95.7973
	55.7789		96.1769	96.9412	96.2756		94.0151	97.9725	94.8965		91.042	96.9988	96.3249		94.2262	97.2752	96.1882		91.2231	96.0814	95.9466
	56.2814		96.2839	96.9886	96.3669		94.0804	97.9982	94.9478		91.1481	97.0542	96.4484		94.3167	97.3627	96.3195		91.3341	96.1718	96.0882
	56.7839		96.3951	97.0306	96.4533		94.1451	98.0259	95.0019		91.2383	97.1114	96.5544		94.4159	97.448	96.4287		91.462	96.2544	96.2155
	57.2864		96.5057	97.0679	96.5343		94.2101	98.0553	95.0602		91.3155	97.1698	96.641		94.5227	97.5277	96.5178		91.6095	96.3314	96.3253
	57.7889		96.616	97.1012	96.6091		94.2761	98.0859	95.1239		91.383	97.2293	96.7111		94.6355	97.5997	96.5907		91.7778	96.4051	96.4162
	58.2915		96.7244	97.1315	96.6771		94.3434	98.1166	95.1936		91.4435	97.2888	96.7675		94.7526	97.6628	96.6506		91.9662	96.4777	96.4903
	58.794		96.8303	97.1593	96.7381		94.412	98.1462	95.2691		91.5002	97.347	96.8141		94.8721	97.7181	96.7023		92.1707	96.5512	96.5513
	59.2965		96.9325	97.1855	96.7924		94.4817	98.1737	95.3494		91.555	97.403	96.854		94.9925	97.7667	96.7484		92.3848	96.6276	96.6032
	59.799		97.0306	97.2106	96.8404		94.5519	98.1981	95.4332		91.611	97.456	96.8902		95.1124	97.811	96.791		92.6001	96.7079	96.65
	60.3015		97.1245	97.2352	96.8829		94.6221	98.2191	95.5183		91.67	97.5059	96.9251		95.2304	97.8529	96.8322		92.8078	96.7938	96.6954
	60.804		97.2137	97.2595	96.9207		94.6919	98.2366	95.6025		91.7347	97.5534	96.9603		95.3456	97.8944	96.8735		93.0006	96.8853	96.7436
	61.3065		97.2978	97.2838	96.9548		94.7607	98.251	95.6837		91.8084	97.5993	96.9978		95.4569	97.9375	96.916		93.1748	96.9822	96.7982
	61.809		97.3773	97.3083	96.9858		94.8281	98.2629	95.7604		91.8936	97.6443	97.0395		95.5642	97.9841	96.9609		93.3277	97.083	96.8646
	62.3116		97.4525	97.3332	97.0146		94.894	98.2727	95.8312		91.994	97.6899	97.0869		95.6663	98.0356	97.0087		93.4602	97.1861	96.9473
	62.8141		97.5234	97.3583	97.0417		94.958	98.281	95.8953		92.1119	97.7365	97.1412		95.7631	98.0926	97.0612		93.5746	97.2885	97.0508
	63.3166		97.591	97.3835	97.0678		95.0199	98.2882	95.9525		92.2491	97.7847	97.2028		95.8541	98.1545	97.1196		93.6741	97.3877	97.174
	63.8191		97.6555	97.4087	97.0933		95.0798	98.2948	96.0029		92.4048	97.8347	97.2711		95.9397	98.2193	97.186		93.7618	97.4804	97.3087
	64.3216		97.7173	97.4337	97.1187		95.1375	98.301	96.0468		92.5758	97.8858	97.3445		96.0199	98.2838	97.2611		93.8409	97.5643	97.4399
	64.8241		97.776	97.4583	97.1444		95.1932	98.3071	96.0848		92.7555	97.9367	97.42		96.0949	98.3438	97.3468		93.9142	97.6379	97.552
	65.3266		97.833	97.4826	97.1708		95.2471	98.3135	96.1178		92.9353	97.9857	97.4944		96.1655	98.3966	97.4428		93.9841	97.7012	97.6353
	65.8291		97.8871	97.5062	97.1983		95.2993	98.3202	96.1465		93.106	98.0309	97.5644		96.2326	98.4408	97.5492		94.0527	97.7542	97.6895
	66.3317		97.9386	97.5294	97.227		95.3502	98.3276	96.1719		93.2608	98.0712	97.6285		96.297	98.4764	97.6637		94.1221	97.7983	97.7212
	66.8342		97.9869	97.552	97.2573		95.4001	98.3359	96.1949		93.3947	98.1057	97.6847		96.3593	98.5045	97.7795		94.1938	97.8345	97.7383
	67.3367		98.0314	97.574	97.2895		95.4493	98.3451	96.2165		93.5068	98.1348	97.7331		96.4206	98.527	97.8894		94.2695	97.8646	97.7473
	67.8392		98.072	97.5956	97.3236		95.4981	98.3554	96.2372		93.5982	98.159	97.7746		96.482	98.5455	97.9863		94.3508	97.8898	97.7521
	68.3417		98.1089	97.6167	97.3598		95.5472	98.3667	96.258		93.6717	98.1792	97.8104		96.5445	98.5612	98.0642		94.4389	97.9115	97.7548
	68.8442		98.1418	97.6374	97.3981		95.5965	98.3789	96.2797		93.7306	98.1963	97.8417		96.6092	98.5756	98.1219		94.5351	97.9306	97.7564
	69.3467		98.1717	97.6576	97.4383		95.6463	98.3917	96.303		93.7786	98.2114	97.8699		96.6774	98.5896	98.1612		94.6401	97.9479	97.7576
	69.8492		98.1987	97.6776	97.4803		95.6968	98.4049	96.329		93.8186	98.2252	97.896		96.7503	98.6041	98.187		94.7542	97.9641	97.7586
	70.3518		98.2236	97.6971	97.5235		95.7479	98.4181	96.3582		93.853	98.2383	97.9211		96.8289	98.6198	98.2032		94.8768	97.9795	97.7596
	70.8543		98.2471	97.7163	97.5674		95.7991	98.4311	96.3916		93.8839	98.2515	97.9459		96.914	98.6374	98.2132		95.0069	97.9947	97.7608
	71.3568		98.2698	97.7352	97.6115		95.8504	98.4436	96.4295		93.913	98.2654	97.9709		97.0061	98.6575	98.2197		95.1431	98.0099	97.7625
	71.8593		98.2925	97.7537	97.6548		95.9009	98.4557	96.4719		93.9416	98.2806	97.9967		97.1045	98.6803	98.224		95.2831	98.0252	97.7652
	72.3618		98.3158	97.772	97.6966		95.95	98.4672	96.5179		93.9709	98.2977	98.0235		97.2077	98.7056	98.2272		95.425	98.0407	97.7699
	72.8643		98.3405	97.7901	97.7363		95.997	98.4782	96.5662		94.0022	98.3172	98.0513		97.3131	98.7325	98.2298		95.5661	98.0565	97.7788
	73.3668		98.3674	97.8079	97.7734		96.0413	98.4887	96.6148		94.0362	98.3394	98.0799		97.4172	98.7598	98.2322		95.7047	98.0725	97.7958
	73.8693		98.3971	97.8256	97.8072		96.0825	98.4988	96.6617		94.0737	98.3644	98.109		97.5163	98.7861	98.2347		95.8391	98.0886	97.8265
	74.3719		98.4301	97.8432	97.8379		96.1205	98.5085	96.7054		94.115	98.3916	98.1383		97.6074	98.8099	98.2374		95.9686	98.1048	97.8773
	74.8744		98.4667	97.8607	97.8652		96.1551	98.5179	96.7449		94.1601	98.4201	98.1675		97.6882	98.8305	98.2408		96.0924	98.1209	97.9517
	75.3769		98.5072	97.8781	97.8894		96.1869	98.5268	96.78		94.2083	98.4484	98.196		97.7575	98.8477	98.2454		96.2102	98.137	98.0448
	75.8794		98.5504	97.8955	97.9109		96.2162	98.5353	96.8109		94.2584	98.4752	98.224		97.8159	98.8617	98.2518		96.3221	98.1529	98.1439
	76.3819		98.5951	97.9127	97.9298		96.2436	98.5434	96.8384		94.3091	98.4994	98.2515		97.8644	98.8729	98.2608		96.4282	98.1687	98.2341
	76.8844		98.6399	97.9296	97.9467		96.27	98.5509	96.8631		94.3594	98.5204	98.2783		97.9045	98.8818	98.2739		96.5282	98.1845	98.3058
	77.3869		98.683	97.9463	97.9619		96.2958	98.5578	96.8859		94.4082	98.5381	98.3044		97.9382	98.889	98.2921		96.622	98.2001	98.3571
	77.8895		98.7228	97.9626	97.9758		96.3216	98.5642	96.9077		94.4554	98.5527	98.3299		97.9671	98.895	98.3165		96.7093	98.2157	98.3912
	78.392		98.7584	97.9785	97.9887		96.348	98.57	96.9292		94.501	98.5648	98.3544		97.9926	98.9	98.3476		96.7897	98.2312	98.4129
	78.8945		98.7896	97.9937	98.001		96.3755	98.5753	96.951		94.5456	98.575	98.3778		98.0161	98.9045	98.3852		96.8629	98.2469	98.4271
	79.397		98.8163	98.0082	98.0128		96.4046	98.5802	96.9739		94.5904	98.5838	98.4001		98.0386	98.9085	98.4277		96.9285	98.2628	98.4365
	79.8995		98.8391	98.022	98.0245		96.4354	98.5847	96.9983		94.6364	98.5918	98.4207		98.0611	98.9122	98.4732		96.9862	98.2789	98.4433
	80.402		98.8586	98.0351	98.0364		96.4682	98.5889	97.0248		94.6854	98.5993	98.4395		98.0846	98.9157	98.5192		97.0363	98.2955	98.4485
	80.9045		98.8754	98.0472	98.0487		96.5031	98.5929	97.0536		94.739	98.6068	98.4566		98.1101	98.9193	98.5636		97.0793	98.3126	98.453
	81.407		98.8902	98.0586	98.0615		96.54	98.5969	97.0847		94.7993	98.6147	98.4718		98.1384	98.9228	98.605		97.1155	98.3305	98.4572
	81.9095		98.9034	98.069	98.0753		96.579	98.6008	97.1176		94.8681	98.6235	98.4858		98.1704	98.9263	98.6424		97.1457	98.3492	98.4613
	82.4121		98.9155	98.0786	98.0902		96.6198	98.6047	97.1516		94.9467	98.6337	98.4984		98.207	98.93	98.6754		97.1708	98.369	98.4658
	82.9146		98.9268	98.0874	98.1064		96.6624	98.6088	97.1854		95.0359	98.6459	98.5103		98.2484	98.9337	98.7043		97.1916	98.3897	98.4709
	83.4171		98.9375	98.0955	98.1242		96.7062	98.613	97.2178		95.134	98.6606	98.5217		98.2947	98.9377	98.7292		97.209	98.4113	98.4769
	83.9196		98.948	98.1027	98.1437		96.751	98.6173	97.2474		95.2372	98.6783	98.533		98.3451	98.942	98.7507		97.2236	98.4333	98.4842
	84.4221		98.9585	98.1092	98.165		96.7958	98.6217	97.2733		95.3387	98.6988	98.5447		98.398	98.9466	98.769		97.2359	98.4553	98.4932
	84.9246		98.9693	98.1151	98.1881		96.8397	98.6261	97.295		95.4315	98.7216	98.5569		98.4514	98.9517	98.7849		97.2465	98.4766	98.5042
	85.4271		98.9806	98.1204	98.213		96.8813	98.6304	97.3124		95.5085	98.7451	98.5698		98.503	98.9574	98.7984		97.2558	98.4964	98.5174
	85.9296		98.9926	98.1251	98.2393		96.919	98.6345	97.3258		95.5665	98.7671	98.5834		98.5509	98.9637	98.8098		97.2641	98.5138	98.5329
	86.4322		99.0057	98.1292	98.2667		96.9513	98.6382	97.3358		95.6056	98.7855	98.5976		98.5933	98.9707	98.8195		97.2717	98.5285	98.5505
	86.9347		99.0202	98.1329	98.2946		96.9774	98.6415	97.3429		95.6293	98.7993	98.6119		98.6298	98.9785	98.8275		97.2788	98.5402	98.5694
	87.4372		99.0363	98.1362	98.3225		96.9969	98.6442	97.3478		95.6421	98.8084	98.6256		98.6603	98.9867	98.8341		97.2854	98.5489	98.5886
	87.9397		99.0541	98.139	98.3494		97.0106	98.6463	97.351		95.6484	98.8138	98.6381		98.6852	98.9951	98.8394		97.2919	98.5552	98.6067
	88.4422		99.0737	98.1415	98.3749		97.0195	98.648	97.353		95.6512	98.8166	98.649		98.7054	99.0031	98.8437		97.2983	98.5594	98.6224
	88.9447		99.0946	98.1437	98.3982		97.0249	98.6492	97.3542		95.6524	98.818	98.6581		98.7219	99.0103	98.8471		97.3047	98.5621	98.635
	89.4472		99.1163	98.1457	98.4189		97.028	98.6502	97.355		95.6528	98.8186	98.6653		98.7353	99.0162	98.8498		97.3112	98.5638	98.6441
	89.9497		99.138	98.1474	98.4368		97.0297	98.6508	97.3553		95.653	98.8189	98.6709		98.7466	99.0207	98.852		97.3179	98.5647	98.6502
	90.4523		99.1586	98.149	98.4519		97.0307	98.6512	97.3555		95.653	98.819	98.6752		98.7562	99.0237	98.8537		97.3249	98.5653	98.6538
	90.9548		99.1775	98.1504	98.4643		97.0312	98.6516	97.3556		95.6531	98.819	98.6785		98.7646	99.0257	98.8551		97.3323	98.5656	98.6559
	91.4573		99.1941	98.1518	98.4744		97.0315	98.6518	97.3557		95.6531	98.8191	98.6811		98.7723	99.0268	98.8562		97.3402	98.5657	98.6569
	91.9598		99.2082	98.153	98.4826		97.0317	98.652	97.3557		95.6531	98.8191	98.6831		98.7796	99.0275	98.8572		97.3488	98.5658	98.6575
	92.4623		99.2198	98.1543	98.4893		97.0318	98.6521	97.3557		95.6531	98.8191	98.6847		98.7868	99.0279	98.858		97.3583	98.5659	98.6577
	92.9648		99.2293	98.1555	98.4948		97.0319	98.6522	97.3557		95.6531	98.8191	98.686		98.7942	99.0281	98.8588		97.3688	98.5659	98.6579
	93.4673		99.237	98.1568	98.4995		97.032	98.6523	97.3557		95.6531	98.8191	98.6872		98.8021	99.0282	98.8595		97.3807	98.5659	98.6579
	93.9698		99.2436	98.1582	98.5038		97.032	98.6524	97.3557		95.6531	98.8191	98.6882		98.8107	99.0282	98.8603		97.3944	98.566	98.658
	94.4724		99.2494	98.1598	98.5078		97.0321	98.6525	97.3557		95.6531	98.8191	98.6891		98.8207	99.0283	98.8611		97.4105	98.566	98.658
	94.9749		99.2547	98.1617	98.5118		97.0321	98.6525	97.3557		95.6531	98.8191	98.6901		98.8324	99.0283	98.8619		97.4299	98.566	98.658
	95.4774		99.26	98.1642	98.5161		97.0322	98.6527	97.3557		95.6531	98.8191	98.6911		98.8468	99.0284	98.8629		97.4538	98.566	98.658
	95.9799		99.2655	98.1674	98.5211		97.0323	98.6528	97.3557		95.6531	98.8191	98.6922		98.865	99.0284	98.8641		97.4841	98.566	98.658
	96.4824		99.2719	98.1722	98.5275		97.0325	98.653	97.3557		95.6531	98.8191	98.6935		98.8885	99.0285	98.8657		97.5237	98.566	98.6581
	96.9849		99.28	98.1795	98.5365		97.0328	98.6535	97.3557		95.6531	98.8191	98.6955		98.92	99.0287	98.8679		97.5772	98.5661	98.6581
	97.4874		99.2913	98.192	98.5503		97.0337	98.6545	97.3557		95.6531	98.8191	98.6985		98.9631	99.029	98.8714		97.652	98.5662	98.6581
	97.99		99.3086	98.2149	98.5737		97.0362	98.657	97.3557		95.6531	98.8193	98.7041		99.0233	99.0299	98.8774		97.7605	98.5666	98.6583
	98.4925		99.3379	98.2612	98.6177		97.0448	98.6648	97.356		95.6532	98.8201	98.7168		99.1094	99.0332	98.8899		97.9241	98.5683	98.6589
	98.995		99.3925	98.3646	98.7091		97.082	98.6926	97.3585		95.6553	98.8259	98.7518		99.2355	99.0471	98.9218		98.1799	98.5781	98.663
	99.4975		99.5031	98.6186	98.92		97.2823	98.8109	97.4035		95.7103	98.8764	98.8752		99.4239	99.119	99.0278		98.5954	98.6504	98.7031
	100		100	100	100		100	100	100		100	100	100		100	100	100		100	100	100

## Sheet: Fig.2B  
Fig. 2B
Small-angle X-ray Scattering (SAXS) data for 6 × 187 bp hexanucleosome arrays reconstituted in the presence of the WT, RS mutant, or RSΔC mutant forms of H1.4 at 0.5 mM MgCl₂.
				log [ I(q) ]
				0.5 mM MgCl2
		q (nm^-1)	WT	RS Mutant	RSΔC
		0.0514221	3.01472	2.86463	2.7266
		0.0565313	3.00591	2.83433	2.71432
		0.0616405	2.98302	2.81753	2.69315
		0.0667497	2.96848	2.79501	2.67615
		0.0718589	2.94572	2.76995	2.65415
		0.0769682	2.93054	2.74077	2.62655
		0.0820774	2.90422	2.70848	2.5962
		0.0871866	2.88645	2.6846	2.57808
		0.0922958	2.86452	2.65031	2.5406
		0.097405	2.83927	2.61626	2.50779
		0.102514	2.81567	2.57937	2.47407
		0.107623	2.78709	2.55078	2.44318
		0.112733	2.76066	2.51324	2.40426
		0.117842	2.73853	2.47584	2.36953
		0.122951	2.71359	2.43383	2.34329
		0.12806	2.68368	2.40175	2.30201
		0.13317	2.65446	2.36073	2.26969
		0.138279	2.62838	2.32071	2.23306
		0.143388	2.59669	2.2868	2.19943
		0.148497	2.56546	2.24087	2.1685
		0.153606	2.53335	2.21302	2.12787
		0.158716	2.50977	2.17248	2.10736
		0.163825	2.47885	2.14227	2.07841
		0.168934	2.44401	2.10386	2.04619
		0.174043	2.41362	2.07455	2.01831
		0.179153	2.38927	2.041	1.99843
		0.184262	2.35736	2.01486	1.96784
		0.189371	2.32137	1.98429	1.95034
		0.19448	2.28906	1.95953	1.92047
		0.199589	2.26569	1.94531	1.90666
		0.204699	2.23831	1.91873	1.88806
		0.209808	2.2038	1.91303	1.87141
		0.214917	2.17578	1.87901	1.85772
		0.220026	2.1537	1.87628	1.84287
		0.225135	2.13063	1.8548	1.8356
		0.230245	2.1064	1.85267	1.82787
		0.235354	2.08656	1.8406	1.8201
		0.240463	2.06151	1.82658	1.80829
		0.245572	2.04292	1.82753	1.79533
		0.250682	2.02747	1.82401	1.79773
		0.255791	2.00797	1.80211	1.78469
		0.2609	1.98719	1.80945	1.77379
		0.266009	1.97007	1.80224	1.77534
		0.271118	1.95855	1.8049	1.76761
		0.276228	1.94812	1.80586	1.76395
		0.281337	1.93389	1.80111	1.75692
		0.286446	1.9181	1.79072	1.75304
		0.291555	1.90142	1.78641	1.74679
		0.296665	1.88645	1.78643	1.7436
		0.301774	1.87933	1.7863	1.7398
		0.306883	1.87006	1.79153	1.73368
		0.311992	1.85833	1.77358	1.72533
		0.317101	1.84121	1.77776	1.71398
		0.322211	1.82851	1.77983	1.71018
		0.32732	1.8082	1.76247	1.69909
		0.332429	1.80885	1.76365	1.69354
		0.337538	1.78027	1.75781	1.68152
		0.342647	1.7681	1.75404	1.6687
		0.347757	1.76068	1.74139	1.66015
		0.352866	1.73998	1.74457	1.64515
		0.357975	1.71299	1.71355	1.63405
		0.363084	1.70876	1.71425	1.62193
		0.368194	1.68873	1.70384	1.60805
		0.373303	1.68231	1.6917	1.59672
		0.378412	1.64888	1.68656	1.57269
		0.383521	1.64294	1.67883	1.55922
		0.38863	1.60883	1.65048	1.55347
		0.39374	1.60063	1.65607	1.533
		0.398849	1.57723	1.64391	1.52275
		0.403958	1.5405	1.61355	1.50397
		0.409067	1.53174	1.59398	1.49764
		0.414177	1.51747	1.58862	1.48086
		0.419286	1.49611	1.58018	1.4629
		0.424395	1.46326	1.56065	1.44627
		0.429504	1.45155	1.5407	1.42684
		0.434613	1.43494	1.54278	1.4082
		0.439723	1.40739	1.5206	1.38453
		0.444832	1.39028	1.4995	1.37241
		0.449941	1.37731	1.48886	1.35734
		0.45505	1.36052	1.4695	1.3517
		0.460159	1.32431	1.44027	1.33047
		0.465269	1.309	1.4462	1.3305
		0.470378	1.28197	1.42324	1.2946
		0.475487	1.26709	1.38731	1.28898
		0.480596	1.26654	1.37507	1.26753
		0.485706	1.24219	1.37614	1.25369
		0.490815	1.22228	1.35572	1.24981
		0.495924	1.21718	1.35534	1.2455
		0.501033	1.19366	1.32564	1.20761
		0.506142	1.20768	1.31086	1.20257
		0.511252	1.17689	1.28707	1.19212
		0.516361	1.14837	1.29909	1.18031
		0.52147	1.15655	1.25355	1.13375
		0.526579	1.12932	1.25345	1.13824
		0.531689	1.13157	1.24332	1.13594
		0.536798	1.12239	1.20636	1.12721
		0.541907	1.09435	1.1965	1.1144
		0.547016	1.07816	1.18892	1.08354
		0.552125	1.05432	1.17063	1.07537
		0.557235	1.04451	1.18324	1.0687
		0.562344	1.04986	1.16209	1.0367
		0.567453	0.996675	1.16797	1.03571
		0.572562	0.989025	1.1491	1.02293
		0.577672	1.00429	1.10601	0.993991
		0.582781	0.990546	1.08646	0.991648
		0.58789	0.958081	1.06941	0.992578
		0.592999	0.929797	1.06997	0.963518
		0.598108	0.944663	1.04655	0.949919
		0.603218	0.910269	1.03014	0.945913
		0.608327	0.93664	1.03885	0.921118
		0.613436	0.915046	1.02006	0.905386
		0.618545	0.883705	1.01593	0.892916
		0.623654	0.844654	0.985843	0.875404
		0.628764	0.860622	0.972768	0.867044
		0.633873	0.844726	0.967983	0.878344
		0.638982	0.82949	0.954929	0.815258
		0.644091	0.858442	0.931441	0.823507
		0.649201	0.781272	0.928733	0.811996
		0.65431	0.769484	0.924867	0.818533
		0.659419	0.78898	0.882593	0.780318
		0.664528	0.822442	0.853549	0.780852
		0.669637	0.765131	0.821655	0.773784
		0.674747	0.753506	0.878485	0.727566
		0.679856	0.784298	0.804137	0.762357
		0.684965	0.769465	0.839845	0.741711
		0.690074	0.703139	0.795058	0.764794
		0.695184	0.735859	0.810335	0.720161
		0.700293	0.693779	0.787166	0.670552
		0.705402	0.723775	0.784456	0.670776
		0.710511	0.692134	0.7821	0.702429
		0.71562	0.719632	0.791212	0.686283
		0.72073	0.680634	0.698298	0.682634
		0.725839	0.644005	0.78008	0.65615
		0.730948	0.656557	0.731449	0.642689
		0.736057	0.662776	0.717698	0.56668
		0.741166	0.61496	0.660024	0.643409
		0.746276	0.637799	0.703447	0.634506
		0.751385	0.604468	0.669713	0.643218
		0.756494	0.651674	0.719673	0.584876
		0.761603	0.64225	0.676677	0.617689
		0.766713	0.601676	0.610334	0.560729
		0.771822	0.639833	0.639504	0.557721
		0.776931	0.619329	0.635558	0.533749
		0.78204	0.625103	0.618352	0.51369
		0.787149	0.611026	0.659084	0.514538
		0.792259	0.649512	0.605313	0.515487
		0.797368	0.665824	0.617913	0.535793
		0.802477	0.588601	0.611177	0.515669
		0.807586	0.577996	0.593709	0.537766
		0.812696	0.599496	0.608663	0.539771
		0.817805	0.559355	0.534221	0.504385
		0.822914	0.569628	0.655201	0.514757
		0.828023	0.607873	0.594736	0.477601
		0.833132	0.600718	0.599194	0.475655
		0.838242	0.531338	0.543501	0.434238
		0.843351	0.568484	0.576165	0.476231
		0.84846	0.58926	0.634273	0.529164
		0.853569	0.608886	0.568689	0.434879
		0.858678	0.521504	0.531005	0.39822
		0.863788	0.573782	0.426079	0.394382
		0.868897	0.549046	0.570183	0.398011
		0.874006	0.547123	0.494447	0.411633
		0.879115	0.595045	0.496531	0.429997
		0.884225	0.483286	0.484756	0.333622
		0.889334	0.477984	0.535576	0.445012
		0.894443	0.514337	0.378038	0.357589
		0.899552	0.487172	0.493219	0.379424
		0.904661	0.526627	0.39226	0.352428
		0.909771	0.486643	0.422797	0.261383
		0.91488	0.525061	0.448812	0.316477
		0.919989	0.506404	0.447265	0.27108
		0.925098	0.542148	0.485419	0.340275
		0.930208	0.521129	0.38771	0.359144
		0.935317	0.461221	0.469201	0.313612
		0.940426	0.476604	0.463731	0.33078
		0.945535	0.429016	0.44097	0.33845
		0.950644	0.466722	0.434478	0.345679
		0.955754	0.450049	0.351237	0.317076
		0.960863	0.457021	0.335814	0.294869
		0.965972	0.494999	0.373798	0.333351
		0.971081	0.393503	0.305467	0.338399
		0.976191	0.429225	0.280885	0.217859
		0.9813	0.432534	0.310494	0.24712
		0.986409	0.348735	0.432684	0.260217
		0.991518	0.454202	0.293154	0.191834
		0.996627	0.384805	0.393755	0.296553
		1.00174	0.414537	0.242756	0.166258
		1.00685	0.349761	0.346157	0.312335
		1.01196	0.461661	0.425146	0.179032
		1.01706	0.408583	0.323835	0.250979
		1.02217	0.430359	0.295298	0.11457
		1.02728	0.416414	0.269375	0.206734
		1.03239	0.360144	0.332974	0.21506
		1.0375	0.357797	0.33803	0.21725
		1.04261	0.318869	0.290274	0.293361
		1.04772	0.384675	0.334727	0.177909
		1.05283	0.345882	0.289267	0.174851
		1.05794	0.290903	0.132484	0.147627
		1.06305	0.187956	0.398625	0.19131
		1.06816	0.299155	0.196906	0.207821
		1.07327	0.292383	0.181286	0.122112
		1.07837	0.313728	0.35105	0.191187
		1.08348	0.274249	0.196261	0.0725715
		1.08859	0.17146	0.171118	0.127922
		1.0937	0.3231	0.0886265	0.0760648
		1.09881	0.308972	0.19439	0.115812
		1.10392	0.194304	0.200565	0.00846158
		1.10903	0.171331	0.0620673	0.0825688
		1.11414	0.174845	0.19041	0.0545979
		1.11925	0.125422	0.0166511	0.097253
		1.12436	0.28394	0.0314882	0.127353
		1.12947	0.201343	0.0722847	0.0434288
		1.13458	0.185853	0.0925895	0.00910424
		1.13969	0.253413	0.137746	-0.0471675
		1.14479	0.260907	0.138473	0.00152098
		1.1499	0.276004	0.0236324	-0.0490101
		1.15501	0.0211546	0.000962615	0.130976
		1.16012	0.186939	0.185379	-0.0122527
		1.16523	0.189501	0.0971694	0.0958126
		1.17034	0.189638	0.144182	0.0866853
		1.17545	0.186892	0.0413378	-0.0330874
		1.18056	0.197443	-0.159848	-0.0571727
		1.18567	0.159955	0.0654126	-0.0922088
		1.19078	0.197074	0.0537395	-0.185057
		1.19589	0.144121	0.0335571	-0.177522
		1.201	0.143236	0.063322	-0.130917
		1.20611	0.0865732	-0.0309267	-0.0842595
		1.21121	0.026771	0.0854673	-0.0419467
		1.21632	-0.187758	0.0178541	-0.0358237
		1.22143	0.017958	-0.351134	-0.101124
		1.22654	-0.139114	0.0807034	-0.0578973
		1.23165	0.052889	0.041433	-0.23803
		1.23676	0.0971637	-0.279585	-0.131581
		1.24187	0.148365	-0.259543	-0.120945
		1.24698	-0.145197	-0.167422	-0.0734499
		1.25209	0.0528587	0.0707975	-0.104117
		1.2572	-0.0584336	-0.232252	-0.0374308
		1.26231	0.168472	-0.399356	-0.109794
		1.26742	0.00997481	-0.417852	-0.114228
		1.27253	-0.037379	-0.146587	-0.263788
		1.27763	-0.245932	-0.173445	-0.119473
		1.28274	0.0361887	-0.0873394	-0.131978
		1.28785	0.0342209	-0.0876202	-0.320828
		1.29296	-0.0619211	-0.227205	-0.63868
		1.29807	-0.0765253	0.0241091	-0.274214
		1.30318	-0.117287	-0.238927	-0.0791021
		1.30829	-0.0705519	-0.244855	-0.281811
		1.3134	-0.0231946	-0.362207	-0.191998
		1.31851	0.0370201	-0.00612579	-0.276705
		1.32362	-0.109864	-0.225801	-0.442357
		1.32873	-0.101349	-0.394553	-0.290534
		1.33384	-0.091239	-0.304419	-0.341146
		1.33894	-0.28278	-0.22587	-0.333949
		1.34405	-0.106279	-0.279633	-0.584875
		1.34916	-0.240859	-0.496816	-0.334204
		1.35427	-0.0716361	0.00149704	-0.372072
		1.35938	-0.507566	-0.491522	-0.367528
		1.36449	-1.10524	-0.0283705	-0.175494
		1.3696	0.0559934	-0.982438	-0.630252
		1.37471	0.0462299	-0.353978	-0.155529
		1.37982	-0.0656373	-0.408233	-0.22882
		1.38493	-0.262736	-0.63824	-0.69798
		1.39004	-0.137287	-0.358803	-0.191907
		1.39515	-0.633243	-0.615008	-0.559548
		1.40026	-0.148991	-0.914226	-0.699788
		1.40536	-0.0889519	-0.174237	-0.299185
		1.41047	-0.119971	-0.592972	-0.790429
		1.41558	-0.0490499	-0.182494	-0.34315
		1.42069	-0.404712	-0.851985	-0.222256
		1.4258	-0.293079	-0.0402439	-0.299697
		1.43091	-0.0650995	-0.283349	-0.358974
		1.43602	-0.11271	-1.16395	-0.351488
		1.44113	-0.0110145	-0.347138	-1.5103
		1.44624	-0.0939995	-0.411748	-0.22788
		1.45135	-0.319906	-0.427795	-0.168908
		1.45646	0.0612222	-0.216741	-0.416336
		1.46157	-0.0456099	-0.882218	-0.442782
		1.46668	-0.259393	-0.931237	-0.352335
		1.47178	-0.290136	-0.421424	-0.167273
		1.47689	-0.146827	-0.417896	-0.284445
		1.482	-0.262723	-0.036511	-0.306075
		1.48711	-0.326341	-0.166632	-0.608051
		1.49222	0.125592	-0.556381	-0.88922
		1.49733	-0.43497	-0.343968	-0.331449
		1.50244	-0.451877	-0.436523	-0.528664
		1.50755	-0.237117	-0.0362842	-0.173367
		1.51266	0.0117116	-0.328434	-0.190291
		1.51777	-0.120155	-0.186579	-0.278414
		1.52288	-0.362404	-0.0381443	-0.268004
		1.52799	-0.0249963	-0.232272	-0.317268
		1.5331	-0.122117	-0.308313	-0.414559
		1.5382	-0.14874	-0.492121	-0.0904048
		1.54331	-0.0312371	-0.127477	-0.365671
		1.54842	-0.224106	-0.353949	-0.146294
		1.55353	0.00375751	-0.599643	-0.387054
		1.55864	-0.0376213	-0.50987	-0.261251
		1.56375	0.016919	-0.136488	-0.590535
		1.56886	-0.193855	-0.889575	-0.757738
		1.57397	-0.286403	-0.34892	-0.351919
		1.57908	-0.0288428	-0.242455	-0.295469
		1.58419	-0.101109	-0.566386	-0.105116
		1.5893	-0.223282	-0.328777	-0.516422
		1.59441	-0.10131	-0.896832	-0.297938
		1.59952	-0.276792	-0.761567	-0.54203
		1.60462	-0.083295	-0.0685533	-0.330817
		1.60973	-0.125769	-1.16441	-0.156153
		1.61484	-0.0717902	-0.0728172	-0.269489
		1.61995	-0.229913	-0.149392	-0.663954
		1.62506	0.0121761	-0.604821	-0.666038
		1.63017	-0.22025	-0.272603	-0.231714
		1.63528	-0.497296	-0.153605	-0.206874
		1.64039	-0.0411258	0.0877904	-0.338034
		1.65061	-0.304991	0.0472216	-0.426834
		1.65572	-0.0662519	-0.64596	-0.279175
		1.66083	-0.149041	-0.939168	-0.468432
		1.66593	-0.18426	-0.727314	-0.521451
		1.67104	-0.234428	-0.0297281	-0.763574
		1.67615	-0.14175	-1.10565	-0.271516
		1.68126	0.0552578	-0.542931	-0.539418
		1.68637	-0.160576	-0.398822	-0.172757
		1.69148	-0.558043	-0.283355	-0.247024
		1.69659	-0.111415	-0.421668	-0.726449
		1.7017	0.0644928	-0.278978	-0.569372
		1.70681	-0.0658087	-0.339921	-0.462973
		1.71192	-0.178522	-0.59449	-0.335637
		1.71703	-0.517799	-0.406669	-0.502983
		1.72214	-0.302295	-0.43485	-0.207124
		1.72725	-0.177948	-0.332909	-0.165281
		1.73235	-0.221694	-0.204384	-0.363403
		1.74257	-0.329427	-0.582178	-0.73102
		1.74768	-0.173095	-0.473916	-0.400838
		1.75279	-0.254638	-0.603235	-0.868753
		1.7579	0.0169577	-0.704149	-0.313775
		1.76301	0.0160469	-0.192325	-1.09306
		1.76812	-0.196714	-0.183917	-0.510975
		1.77323	-0.271233	-0.275565	-0.247002
		1.77834	-0.167213	-0.305096	-0.805757
		1.78345	-0.0196731	-2.1514	-0.682435
		1.78856	-0.292934	-0.299841	-0.342985
		1.79367	0.0141713	-0.145827	-0.0635718
		1.79877	-0.159654	-0.618331	-0.640781
		1.80388	-0.100547	-0.74856	-0.242352
		1.80899	-0.161056	-0.865346	-0.979251
		1.8141	-0.0960758	-0.171229	-0.451713
		1.81921	-0.0174187	-0.614154	-0.429182
		1.82432	-0.335234	-0.527302	-0.329569
		1.82943	-0.130766	-1.70528	-0.655483
		1.83454	-0.159126	-0.503491	-0.795803
		1.83965	-0.308916	-0.362096	-0.22395
		1.84476	-0.100164	-0.635818	-0.373413
		1.84987	-0.278147	-0.458996	-0.637196
		1.85498	-0.430715	-0.491823	-0.548354
		1.86009	-0.045717	-0.32416	-0.468234
		1.86519	-0.0759997	-0.60079	-0.373445
		1.8703	-0.38609	-0.8956	-0.42444
		1.88563	-0.433849	-1.16502	-0.863028
		1.89074	-0.111843	-0.623345	-0.574387
		1.89585	-0.256011	-1.75532	-0.979182
		1.91118	-0.0937129	-0.567232	-0.332298
		1.91629	-0.273135	-0.535798	-0.628951
		1.9214	-0.46671	-0.390351	-0.336086
		1.93161	-0.199017	-0.22603	-0.840647
		1.94183	-0.248944	-0.556501	-0.766064
		1.95205	-0.488942	-0.377588	-0.639096
		1.96738	-0.202859	-0.724088	-0.628442
		1.97249	-0.113953	-0.408082	-1.18902
		1.9776	-0.212337	-0.749021	-0.804876
		1.98271	-0.201107	-0.560092	-1.49905
		1.98782	0.0234246	-0.58108	-0.909899
		1.99292	-0.229576	-0.390215	-0.606709
		1.99803	-0.0779441	-0.671088	-0.400755
		2.00314	-0.0793105	-0.215479	-0.578828
		2.00825	-0.252075	-0.375804	-2.44299
		2.01336	-0.161781	-0.680365	-0.676542
		2.02358	-0.430945	-0.412915	-0.500062
		2.02869	-0.139125	-0.504511	-0.526358
		2.0338	-0.519726	-0.478767	-0.588069
		2.03891	-0.0583251	-0.350202	-0.813313
		2.04402	-0.361151	-0.235857	-0.833874
		2.04913	-0.171985	-0.304064	-0.280685
		2.06445	-0.54673	-0.844465	-1.59493
		2.06956	-0.415026	-0.535613	-0.862807
		2.07978	-0.603453	-0.507659	-0.621231
		2.08489	-0.45809	-0.87915	-0.207232
		2.09511	-0.290315	-0.493048	-0.880453
		2.10022	-0.491107	-1.08252	-0.384287
		2.11044	-0.22413	-0.651384	-0.909661
		2.11555	-0.444019	-0.825222	-0.328052
		2.12066	-0.42067	-0.733103	-1.37178
		2.12576	-0.299663	-0.746619	-0.871554
		2.13087	-0.360724	-0.71226	-0.451275
		2.13598	-0.304824	-0.492976	-0.524348
		2.14109	-0.371997	-0.411219	-0.56507
		2.1462	-0.0985926	-1.34791	-0.80342
		2.15131	-0.280363	-1.78795	-0.451329
		2.15642	-0.833877	-0.539341	-0.583141
		2.16153	-0.219153	-0.779003	-2.38218
		2.16664	-0.31017	-1.3715	-0.670412
		2.17175	-0.216861	-0.404654	-0.531291
		2.18708	-0.340991	-0.42809	-0.753998
		2.2024	-0.460105	-1.24514	-0.938258
		2.20751	-0.33695	-0.782416	-0.631322
		2.21262	-0.124223	-0.356968	-0.855365
		2.21773	-0.6146	-0.380881	-0.755355
		2.23306	-0.772793	-0.92912	-0.425604
		2.23817	-0.464006	-0.404265	-0.644467
		2.26371	-0.0809246	-2.0081	-1.03061
		2.26882	-0.458445	-1.10909	-0.496742
		2.27904	-0.524506	-0.825	-0.858463
		2.28415	-0.165176	-0.9035	-0.37064
		2.29437	-0.618357	-0.822808	-1.16178
		2.30459	-0.228618	-1.30093	-0.613975
		2.33013	-0.276342	-0.683712	-1.22753
		2.33524	-0.0970424	-0.480731	-0.71242
		2.34546	-1.01391	-0.557455	-0.564994
		2.35057	-0.11502	-0.19665	-0.385644
		2.35568	-0.363486	-0.779896	-0.430936
		2.36079	-0.344454	-0.77658	-0.455887
		2.3659	-0.253391	-0.307467	-1.00961
		2.37612	-1.19602	-1.79768	-1.33772
		2.38123	-2.39664	-0.486205	-0.697434
		2.38633	-0.309827	-0.468803	-0.7524
		2.39144	-0.212961	-0.219397	-1.02761
		2.43743	-0.211792	-0.471104	-0.321248
		2.44254	-0.156415	-0.709097	-0.485177
		2.44765	-0.343837	-1.06713	-0.606324
		2.45786	-0.602672	-1.15955	-0.590661
		2.47319	-0.374482	-0.407028	-0.407206
		2.49363	-0.353497	-0.543305	-0.571587
		2.50385	-0.272754	-0.982162	-0.461951
		2.51407	-0.21885	-2.24465	-0.937908
		2.52428	-0.18898	-2.04819	-1.95812
		2.52939	-0.350689	-1.72315	-0.825865
		2.5345	-0.40277	-0.799866	-1.48306
		2.58559	-0.422685	-2.10257	-2.03245
		2.59581	-0.566924	-0.497177	-0.344852
		2.60092	-0.245505	-1.36903	-0.912449
		2.62136	-0.705333	-0.972758	-1.38983
		2.62647	-0.303443	-1.1769	-1.11523
		2.6418	-0.565621	-1.15203	-1.36797
		2.6469	-0.301836	-1.01702	-0.610272
		2.65201	-0.302718	-0.662767	-1.11468
		2.65712	-0.574241	-0.460546	-1.33562
		2.66734	-0.120105	-1.62996	-0.81161
		2.69289	-0.726212	-1.15773	-0.976226
		2.698	-0.605249	-0.671871	-2.03108
		2.70311	-0.88967	-0.437272	-1.29805
		2.71332	-1.05542	-0.485018	-1.03702
		2.72354	-0.257494	-0.510675	-0.609708
		2.76442	-0.522687	-1.66722	-0.826662
		2.76953	-0.698231	-0.83067	-0.38795
		2.78996	-0.638875	-1.14646	-0.807021
		2.82062	-0.234495	-1.14527	-0.483217
		2.82573	-0.433049	-0.630466	-1.91457
		2.83595	-0.470985	-2.00844	-1.46464
		2.84616	-0.305332	-0.610426	-0.572605
		2.85638	-0.558644	-0.634363	-0.600309
		2.88704	-1.00091	-0.954043	-0.962527
		2.90237	-0.950778	-0.961251	-1.09609
		2.93302	-0.37742	-0.511168	-0.629166
		2.94324	-0.342311	-0.392653	-0.721322
		2.97389	-0.721741	-0.857248	-0.946142
		2.98411	-1.28181	-0.649821	-0.879516
		2.98922	-0.215126	-2.16748	-0.839403
		2.99433	-0.282877	-1.0556	-0.217363
		2.99944	-0.692575	-1.3563	-0.484963

## Sheet: Fig.2C
Fig. 2C
Distance probability distribution data for 6 × 187 bp hexanucleosome arrays reconstituted in the presence of the WT, RS mutant, or RSΔC mutant forms of H1.4 at 0.5 mM MgCl₂, together with values previously reported for the open zigzag and compact conformations of 6 × 187 bp hexanucleosome arrays bound to H1.0bXlae.
				0.5 mM MgCl2
			WT	RS Mutant	RSΔC			Open Zigzag			Compact
		r (nm)	P ( r )	P ( r )	P ( r )			r (nm)	P ( r )		r (nm)	P ( r )
		-0.00578315	0.000914885	0.000676476	0.000647672			0.156627	0.00713312		0.111686	0.002312
		0.304271	0.0165661	0.030234	0.0428132			0.323676	0.0269996		0.490332	0.0156705
		0.923901	0.038964	0.0693904	0.0782177			0.463184	0.0463565		0.834598	0.0286296
		1.50946	0.0667654	0.103445	0.116023			0.602838	0.067064		1.17894	0.0430294
		2.12976	0.10157	0.154608	0.162835			0.742266	0.0856704		1.48895	0.0577602
		2.75042	0.143127	0.193315	0.206794			0.881371	0.101275		1.76462	0.0729119
		3.3365	0.180584	0.244477	0.262009			1.02036	0.11583		2.00589	0.087314
		3.95757	0.229795	0.271477	0.289759			1.15934	0.130234		2.21271	0.0999159
		4.5775	0.257796	0.315886	0.325464			1.2983	0.144488		2.41953	0.112518
		5.19784	0.2934	0.302366	0.340758			1.43716	0.157842		2.62638	0.12572
		5.78376	0.327805	0.342274	0.360856			1.54162	0.170746		2.83322	0.138722
		6.40354	0.353004	0.329504	0.364145			1.715	0.18555		3.04007	0.151924
		7.02435	0.397264	0.342697	0.368933			1.92282	0.201154		3.24693	0.165327
		7.60879	0.404204	0.337581	0.374773			2.13053	0.215757		3.4538	0.178729
		8.22901	0.437608	0.331264	0.362753			2.33822	0.230159		3.6607	0.192932
		8.84723	0.433792	0.323897	0.361989			2.54591	0.244562		3.86766	0.208135
		9.46637	0.446985	0.309026	0.340365			2.75353	0.258365		4.07469	0.224539
		10.05	0.439369	0.294605	0.33795			2.96109	0.271567		4.28164	0.239742
		10.6689	0.44776	0.297293	0.304319			3.20311	0.285669		4.48855	0.253945
		11.2872	0.445945	0.286175	0.332972			3.5139	0.300369		4.6954	0.267147
		11.9061	0.454786	0.319179	0.325304			3.89331	0.314168		4.90223	0.279949
		12.4902	0.455323	0.319615	0.337747			4.37579	0.327965		5.10905	0.292551
		13.1087	0.456711	0.35472	0.33023			5.0298	0.339302		5.31586	0.304953
		13.7273	0.458898	0.336097	0.367435			5.78609	0.343378		5.55713	0.319255
		14.3461	0.466088	0.405418	0.332754			6.54177	0.341779		5.83283	0.335007
		14.9296	0.45607	0.374039	0.392171			7.2967	0.333194		6.10851	0.350309
		15.549	0.473466	0.437959	0.366644			8.05129	0.321445		6.38411	0.36426
		16.1665	0.456644	0.449352	0.433266			8.80577	0.308603		6.69405	0.37764
		16.7852	0.462183	0.484006	0.391081			9.56044	0.297563		7.07272	0.391559
		17.3696	0.468623	0.464933	0.444195			10.3153	0.288433		7.52012	0.405613
		17.9875	0.458805	0.528101	0.46189			11.0705	0.281976		8.07056	0.419284
		18.6057	0.454189	0.487717	0.457074			11.8261	0.279886		8.72407	0.432703
		19.2237	0.445771	0.56004	0.457811			12.5823	0.282871		9.44609	0.442423
		19.8417	0.437153	0.536915	0.48301			13.3388	0.289458		10.2022	0.447209
		20.4256	0.434339	0.521895	0.493203			14.0615	0.300619		10.9582	0.44943
		21.044	0.434926	0.526684	0.476081			14.647	0.313675		11.7141	0.450996
		21.6614	0.415252	0.578597	0.501881			15.0951	0.32713		12.47	0.452399
		22.2786	0.393327	0.503095	0.4681			15.5088	0.340827		13.226	0.454674
		22.8627	0.393065	0.527994	0.498102			15.9226	0.354726		13.982	0.457277
		23.4799	0.370039	0.503968	0.454716			16.302	0.368524		14.738	0.459553
		24.0977	0.35942	0.472289	0.460105			16.647	0.381243		15.494	0.461719
		24.7136	0.311182	0.482781	0.439531			16.992	0.394923		16.2499	0.463667
		25.3323	0.317372	0.460506	0.445973			17.337	0.408482		17.0057	0.462286
		25.915	0.291346	0.412219	0.42825			17.6821	0.422522		17.7614	0.458995
		26.5324	0.271672	0.426163	0.398221			18.0272	0.436321		18.5169	0.453631
		27.1483	0.224685	0.359365	0.349283			18.3722	0.450121		19.2723	0.443627
		27.767	0.229474	0.357551	0.37148			18.7173	0.46416		20.0274	0.430895
		28.3834	0.192241	0.317617	0.353908			19.0623	0.47772		20.7482	0.417913
		28.9677	0.19583	0.329759	0.291913			19.4074	0.491519		21.4003	0.404585
		29.5825	0.129783	0.292227	0.301204			19.7524	0.505078		21.9493	0.390804
		30.203	0.167989	0.291613	0.254517			20.0974	0.518518		22.4296	0.377587
		30.8189	0.120151	0.245976	0.302978			20.4768	0.531716		22.9442	0.364647
		31.4024	0.110533	0.269976	0.222525			20.8905	0.544714		23.4932	0.350978
		32.0208	0.109469	0.237696	0.24052			21.3386	0.558282		24.0422	0.337309
		32.6385	0.0962488	0.249689	0.209591			21.821	0.571993		24.5911	0.323565
		33.2568	0.0936839	0.2012	0.23374			22.3378	0.585403		25.1057	0.309264
		33.875	0.0900685	0.22625	0.135126			22.992	0.59835		25.5516	0.295105
		34.4575	0.0598403	0.141143	0.244518			23.749	0.608702		25.9632	0.281389
		35.077	0.0804373	0.235827	0.143803			24.5049	0.609886		26.3747	0.267973
		35.6941	0.0562114	0.162276	0.188362			25.2603	0.605504		26.7863	0.254157
		36.3135	0.0732065	0.174269	0.141975			26.0155	0.599266		27.1978	0.240441
		36.8976	0.073794	0.12383	0.163274			26.7015	0.588276		27.6094	0.226624
		37.5149	0.0533701	0.143027	0.137147			27.2841	0.575164		28.0209	0.212708
		38.1328	0.0443519	0.15442	0.151991			27.7981	0.561914		28.4324	0.197792
		38.7536	0.0883108	0.185172	0.141172			28.2777	0.548783		28.8439	0.183676
		39.3689	0.0299175	0.0930114	0.121198			28.7572	0.535308		29.2554	0.169759
		39.9565	0.0947377	0.103053	0.127788			29.2368	0.521919		29.667	0.156444
		40.572	0.0406966	0.126601	0.0916063			29.7163	0.508102		30.0786	0.143428
		41.1902	0.0358806	0.0685082	0.119057			30.1615	0.494585		30.4902	0.130512
		41.8097	0.057278	0.0860536	0.137052			30.5722	0.480469		30.9361	0.116781
		42.3921	0.0256491	0.0969972	0.0750587			30.983	0.466253		31.4163	0.102449
		43.0115	0.0443951	0.0753726	0.0817986			31.3938	0.452637		31.8966	0.0891461
		43.6311	0.0662927	0.130437	0.0687284			31.8047	0.439321		32.4456	0.0765085
		44.2455	-0.00935938	-0.00179381	0.0762187			32.2155	0.425805		33.0977	0.0637611
		44.8341	0.0742204	0.146018	0.113724			32.6263	0.411989		33.8186	0.0514172
		45.4495	0.0189787	-0.0439924	0.0548807			33.0371	0.397873		34.5739	0.0420686
		46.0701	0.059786	0.142989	0.044812			33.4822	0.383842		35.3294	0.0352849
		46.6856	0.00474439	0.00595597	0.0913222			33.9617	0.369853		36.0849	0.029047
		47.2729	0.0639618	0.0666241	0.0868079			34.4756	0.356195		36.8404	0.0229182
		47.8868	-0.0200946	0.0302428	0.0324666			35.0239	0.343126		37.596	0.0170078
		48.5094	0.0573313	0.0563425	0.0171453			35.6065	0.329615		38.3515	0.011643
		49.127	0.0429104	0.0462739	0.120835			36.2922	0.31586		39.1072	0.00753347
		49.7114	0.0499012	0.0132435	0.00751327			37.0466	0.302636		39.8629	0.00462453
		50.3282	0.0186717	0.0435454	0.0165043			37.801	0.289413		40.6186	0.00226132
		50.9492	0.0668828	0.024322	0.0568614			38.5556	0.277882		41.3744	0.000498413
		51.5628	-0.0229766	0.0414172	0.051295			39.3103	0.266841		42.1301	-0.00088248
		52.151	0.05425	-0.0120236	-0.0144521			40.0652	0.257984		42.6798	-0.00146209
		52.7663	-0.00519384	0.0268835	0.0902893			40.8202	0.249618
		53.3875	0.0476195	-0.025406	-0.0477947			41.5749	0.238905
		54.0041	0.0139889	0.109499	0.129732			42.3296	0.228301
		54.5885	0.0199791	0.0458533	-0.0653807			43.0845	0.219716
		55.2063	0.00795945	-0.0553119	0.125203			43.8395	0.211677
		55.8262	0.0357601	0.11186	-0.0281888			44.5945	0.203366
		56.4439	0.020939	-0.00851508	0.0779017			45.3494	0.194999
		57.0621	0.0177238	0.0124821	-0.0148591			46.1044	0.18647
		57.6465	0.0229137	0.00976791	0.0514626			46.8593	0.177612
		58.263	-0.0131183	-0.025813	-0.0494023			47.6138	0.165808
		58.885	0.0539524	0.101889	0.0840022			48.3689	0.158533
		59.4995	-0.0192985	-0.0479014	-0.0441768			49.1242	0.153441
								49.8793	0.146166
								50.6345	0.140037
								51.3897	0.13369
								52.1449	0.127671
								52.9003	0.123398
								53.6557	0.119943
								54.4111	0.11496
								55.1665	0.111014
								55.9221	0.108979
								56.6778	0.106997
								57.4333	0.103543
								58.1887	0.0992694
								58.738	0.0956555

## Sheet: Fig.2D
Fig. 2D
qRg and I(q)/I(0) × (qRg)² values corresponding to the normalized Kratky plots for 6 × 187 bp hexanucleosome arrays reconstituted in the presence of the WT, RS mutant, or RSΔC mutant forms of H1.4 at 0.5 mM MgCl₂, together with values previously reported for the open zigzag and compact conformations of 6 × 187 bp hexanucleosome arrays bound to H1.0bXlae.
				0.5 mM MgCl2
				I(q)/I(0)*(qRg)2				I(q)/I(0)*(qRg)2
		qRg	WT	RS Mutant	RSΔC		qRg	Open Zigzag	Compact
		1.03713	0.604833	0.760052	0.726916		0.7	0.416915	0.399698
		1.12666	0.664717	0.83149	0.801016		0.75	0.464522	0.448706
		1.20127	0.736133	0.891836	0.862249		0.8	0.513896	0.495504
		1.27587	0.787736	0.941976	0.91372		0.85	0.56892	0.546976
		1.3654	0.853238	1.00543	0.989595		0.9	0.623744	0.597897
		1.44001	0.90839	1.04092	1.01711		0.95	0.671371	0.647776
		1.52208	0.954523	1.07243	1.05083		1	0.719057	0.696579
		1.60414	1.00228	1.09062	1.07656		1.05	0.766016	0.744089
		1.67875	1.03496	1.12612	1.10496		1.1	0.812768	0.791597
		1.76828	1.06749	1.13322	1.10851		1.15	0.854635	0.839102
		1.84288	1.10948	1.13588	1.11872		1.2	0.890261	0.884364
		1.91749	1.13979	1.12257	1.14623		1.25	0.924257	0.924441
		2.00702	1.15325	1.131	1.1307		1.3	0.95635	0.961921
		2.08163	1.16641	1.11325	1.13469		1.35	0.988166	0.991307
		2.15623	1.18401	1.09417	1.12493		1.4	1.01588	1.0182
		2.24576	1.18416	1.0884	1.1196		1.45	1.04348	1.04568
		2.32037	1.18105	1.05024	1.11739		1.5	1.0683	1.07354
		2.39497	1.17396	1.05335	1.08943		1.55	1.09283	1.09841
		2.4845	1.18771	1.02539	1.1094		1.6	1.11482	1.11669
		2.55911	1.17751	1.01874	1.10541		1.65	1.13738	1.13252
		2.63371	1.15622	0.991672	1.09165		1.7	1.15544	1.14528
		2.72324	1.14424	0.983685	1.08633		1.75	1.17268	1.15696
		2.79785	1.14616	0.964605	1.10008		1.8	1.18634	1.1647
		2.87245	1.12783	0.961055	1.08411		1.85	1.19822	1.17059
		2.90976	1.09545	0.960612	1.10052		1.9	1.20408	1.17278
		2.96198	1.07194	0.945969	1.08322		1.95	1.20818	1.17638
		3.03659	1.07061	0.942419	1.1057		2	1.21256	1.17256
		3.1112	1.05686	0.960612	1.11339		2.05	1.21683	1.17014
		3.17337	1.02626	0.954104	1.12582		2.1	1.22069	1.16135
		3.21564	1.01014	0.949962	1.1449		2.15	1.22108	1.1495
		3.27533	1.00586	0.985016	1.15954		2.2	1.22481	1.13801
		3.36486	0.999501	0.956618	1.19459		2.25	1.22469	1.12926
		3.43946	0.98723	0.996109	1.22654		2.3	1.22469	1.1174
		3.51407	0.985309	0.992115	1.25893		2.35	1.2247	1.10898
		3.6036	0.971264	1.03294	1.27845		2.4	1.223	1.0972
		3.6782	0.971117	1.04935	1.29487		2.45	1.22121	1.08531
		3.75281	0.975258	1.06045	1.35655		2.5	1.21762	1.07533
		3.84234	0.971119	1.10837	1.3703		2.55	1.21398	1.0616
		3.91695	0.963284	1.14608	1.39116		2.6	1.20796	1.04997
		3.99155	0.964025	1.1341	1.45062		2.65	1.20202	1.04142
		4.08108	0.973932	1.20022	1.48034		2.7	1.19435	1.0328
		4.15569	0.986501	1.22728	1.52383		2.75	1.18831	1.02499
		4.23029	0.990347	1.28319	1.55533		2.8	1.18217	1.01658
		4.31982	0.990052	1.33466	1.59793		2.85	1.17466	1.00958
		4.39443	0.988131	1.36927	1.63165		2.9	1.16894	1.00564
		4.46903	0.987689	1.38614	1.67735		2.95	1.16282	1.00304
		4.50634	1.00588	1.38658	1.7204		3	1.15682	1.00052
		4.55856	1.01785	1.42119	1.75412		3.05	1.15159	0.998768
		4.63317	1.02495	1.47177	1.77852		3.1	1.14655	0.997088
		4.7227	1.01741	1.52191	1.79006		3.15	1.14278	0.995071
		4.7973	1.02008	1.59335	1.83221		3.2	1.13988	0.993466
		4.87191	1.00366	1.58004	1.8433		3.25	1.13937	0.991586
		4.96144	1.03856	1.64793	1.87703		3.3	1.13937	0.989783
		5.03604	1.00145	1.7096	1.88191		3.35	1.13941	0.98923
		5.11065	1.00308	1.6954	1.8828		3.4	1.14295	0.987979
		5.20018	1.01653	1.75353	1.90143		3.45	1.14341	0.987988
		5.27478	0.997165	1.78326	1.89211		3.5	1.14769	0.98722
		5.34939	0.964637	1.82186	1.89788		3.55	1.15375	0.987951
		5.43892	0.982382	1.82231	1.89833		3.6	1.16154	0.987985
		5.51353	0.96464	1.89064	1.89078		3.65	1.1724	0.988745
		5.58813	0.978244	1.8121	1.89389		3.7	1.18435	0.991661
		5.67766	0.930487	1.86712	1.84109		3.75	1.19807	0.995117
		5.75227	0.942908	1.87422	1.8331		3.8	1.21506	0.997491
		5.82687	0.89456	1.87333	1.85839		3.85	1.23293	1.00212
		5.86418	0.900772	1.87289	1.81934		3.9	1.25518	1.00781
		5.9164	0.875933	1.90262	1.82334		3.95	1.27918	1.01453
		5.99101	0.82581	1.91993	1.79139		4	1.30302	1.02116
		6.08054	0.829803	1.84671	1.81047		4.05	1.32697	1.02747
		6.15514	0.823299	1.91993	1.78473		4.1	1.35428	1.03252
		6.22975	0.803635	1.91638	1.75545		4.15	1.3824	1.03757
		6.31928	0.762976	1.83251	1.7306		4.2	1.41094	1.04173
		6.39388	0.761055	1.79657	1.69555		4.25	1.44005	1.0447
		6.46849	0.749966	1.81876	1.66271		4.3	1.47027	1.04822
		6.55802	0.720692	1.82852	1.61213		4.35	1.50305	1.04876
		6.63262	0.708717	1.79036	1.6037		4.4	1.53498	1.05003
		6.70723	0.705022	1.75176	1.58551		4.45	1.56705	1.04829
		6.79676	0.692751	1.80278	1.60104		4.5	1.60295	1.04588
		6.87136	0.651795	1.75309	1.55888		4.55	1.63892	1.0401
		6.94597	0.643073	1.70916	1.59394		4.6	1.67625	1.03228
		7.0355	0.617495	1.70605	1.49987		4.65	1.71348	1.02161
		7.11011	0.609807	1.66923	1.51274		4.7	1.75138	1.01199
		7.18471	0.623411	1.59557	1.47058		4.75	1.79096	1.00383
		7.22201	0.601382	1.59601	1.45505		4.8	1.82801	0.991779
		7.27424	0.585562	1.65414	1.4728		4.85	1.86606	0.98119
		7.34885	0.591626	1.60311	1.48922		4.9	1.90488	0.971594
		7.43837	0.57137	1.50771	1.39293		4.95	1.94438	0.959365
		7.51298	0.602717	1.49795	1.40491		5	1.98333	0.951342
		7.58759	0.572556	1.53345	1.39914		5.05	2.02281	0.939455
		7.67711	0.54816	1.4944	1.38894		5.1	2.06241	0.931296
		7.75172	0.569009	1.52413	1.27269		5.15	2.10433	0.919356
		7.82633	0.545945	1.45269	1.31173		5.2	2.1441	0.910893
		7.91586	0.558366	1.43317	1.32904		5.25	2.18374	0.902027
		7.99046	0.55748	1.38392	1.32815		5.3	2.22314	0.892328
		8.06507	0.532346	1.4518	1.3144		5.35	2.26262	0.883228
		8.1546	0.523327	1.33289	1.24739		5.4	2.29868	0.873731
		8.2292	0.503959	1.35907	1.24769		5.45	2.33761	0.865781
		8.30381	0.502038	1.35419	1.25094		5.5	2.37673	0.857336
		8.39334	0.517565	1.26722	1.18306		5.55	2.41265	0.845352
		8.46794	0.467294	1.26234	1.20214		5.6	2.45014	0.837222
		8.55001	0.466556	1.26411	1.18882		5.65	2.4877	0.825343
		8.63208	0.492137	1.23527	1.13158		5.7	2.52348	0.813469
		8.70668	0.485189	1.29473	1.14578		5.75	2.55905	0.801595
		8.78129	0.457836	1.25568	1.16886		5.8	2.59678	0.791668
		8.81859	0.437285	1.25524	1.11162		5.85	2.63254	0.780978
		8.87082	0.460204	1.2965	1.09653		5.9	2.6683	0.769504
		8.94543	0.431965	1.26367	1.10496		5.95	2.70407	0.757628
		9.03495	0.467304	1.16472	1.06059		6	2.73998	0.74575
		9.10956	0.452371	1.13322	1.04107		6.05	2.77384	0.733872
		9.18417	0.427089	1.10881	1.0282		6.1	2.80962	0.721994
		9.27369	0.396927	1.12967	1.00379		6.15	2.84358	0.710116
		9.3483	0.41822	1.08929	1.00113		6.2	2.88317	0.698257
		9.42291	0.411124	1.06666	1.04417		6.25	2.92406	0.688124
		9.51244	0.402254	1.10704	0.917713		6.3	2.95604	0.678017
		9.58704	0.436853	1.07775	0.950105		6.35	2.98682	0.666152
		9.66165	0.372093	1.0853	0.940343		6.4	3.01631	0.654312
		9.75118	0.368546	1.02939	0.969184		6.45	3.04375	0.645866
		9.82578	0.39043	1.01563	0.901296		6.5	3.06748	0.633863
		9.90039	0.428874	1.02051	0.91727		6.55	3.0893	0.62552
		9.93769	0.380969	1.02096	0.915938		6.6	3.10971	0.617386
		9.98992	0.376535	1.00676	0.836513		6.65	3.12835	0.60944
		10.0645	0.410691	0.969042	0.919488		6.7	3.14424	0.603943
		10.1391	0.403447	0.977917	0.890203		6.75	3.15934	0.595964
		10.2013	0.350811	0.982502	0.953211		6.8	3.17302	0.590225
		10.2436	0.383341	0.98546	0.872898		6.85	3.18317	0.582706
		10.3033	0.353919	0.907809	0.789923		6.9	3.19333	0.576402
		10.3928	0.385709	0.861663	0.802347		6.95	3.20157	0.570443
		10.4674	0.362792	0.813742	0.875117		7	3.20765	0.564505
		10.542	0.392809	0.941532	0.854706		7.05	3.21196	0.558567
		10.6315	0.363682	0.804867	0.86003		7.1	3.21545	0.552628
		10.7061	0.339582	0.887398	0.820983		7.15	3.21737	0.546689
		10.7807	0.353926	0.812854	0.806784		7.2	3.21904	0.54075
		10.8703	0.364573	0.85412	0.686537		7.25	3.21877	0.534811
		10.9449	0.330419	0.821285	0.831189		7.3	3.21551	0.528872
		11.0195	0.353929	0.828828	0.82542		7.35	3.21553	0.522928
		11.109	0.331752	0.835484	0.853375		7.4	3.21162	0.51795
		11.1836	0.375223	0.8661	0.756644		7.45	3.20735	0.512832
		11.2582	0.372119	0.709025	0.827195		7.5	3.20126	0.506892
		11.3478	0.343288	0.868319	0.735346		7.55	3.19471	0.500762
		11.4224	0.379219	0.787562	0.740227		7.6	3.18775	0.496779
		11.497	0.3668	0.773364	0.709611		7.65	3.17798	0.490742
		11.5343	0.37656	0.772476	0.686094		7.7	3.16954	0.48663
		11.5865	0.369168	0.686839	0.696743		7.75	3.15765	0.482482
		11.6611	0.408204	0.769814	0.707392		7.8	3.14573	0.476607
		11.7357	0.430235	0.722336	0.750876		7.85	3.13376	0.472527
		11.773	0.365032	0.72278	0.75132		7.9	3.1202	0.468265
		11.8252	0.361041	0.820841	0.726028		7.95	3.10453	0.46431
		11.8998	0.383368	0.753396	0.773949		8	3.08944	0.459848
		11.9894	0.354389	0.655779	0.786817		8.05	3.07039	0.455836
		12.064	0.367993	0.710356	0.734902		8.1	3.05398	0.453455
		12.1386	0.40629	0.713462	0.761969		8.15	3.03304	0.450856
		12.2281	0.404073	0.694826	0.708279		8.2	3.01317	0.448829
		12.3027	0.349515	0.773364	0.713604		8.25	2.99293	0.446264
		12.3773	0.385741	0.692164	0.656808		8.3	2.971	0.443687
		12.4669	0.408512	0.721449	0.73224		8.35	2.94703	0.441761
		12.5415	0.432466	0.719674	0.836957		8.4	2.92317	0.439057
		12.6161	0.357947	0.699707	0.681656		8.45	2.90203	0.438255
		12.7056	0.40822	0.734317	0.634179		8.5	2.88266	0.434391
		12.7802	0.389887	0.62605	0.635954		8.55	2.85877	0.43282
		12.8548	0.393437	0.836815	0.649265		8.6	2.83493	0.431007
		12.8921	0.444005	0.836371	0.677663		8.65	2.81107	0.428935
		12.9443	0.347308	0.737866	0.715379		8.7	2.78528	0.427669
		13.0189	0.347309	0.754284	0.579602		8.75	2.76163	0.424016
		13.0935	0.382352	0.671753	0.757976		8.8	2.73778	0.423461
		13.1309	0.362393	0.673084	0.627079		8.85	2.71491	0.420246
		13.1831	0.401132	0.733429	0.667014		8.9	2.69188	0.418627
		13.2577	0.371562	0.848352	0.633735		8.95	2.66803	0.416856
		13.3472	0.409858	0.73831	0.5197		9	2.64419	0.414885
		13.4218	0.396405	0.685064	0.596463		9.05	2.62035	0.413292
		13.4964	0.435588	0.544406	0.543661		9.1	2.59651	0.411464
		13.586	0.418881	0.767595			9.15	2.57266	0.409723
		13.6606	0.369942	0.652673			9.2	2.54882	0.408007
		13.7352	0.386946	0.663322			9.25	2.52671	0.406197
		13.8247	0.35087	0.653117			9.3	2.50292	0.404496
		13.8993	0.386357	0.742303			9.35	2.47908	0.402626
		13.9739	0.375713	0.522664			9.4	2.4572	0.400855
							9.45	2.43317	0.399129
							9.5	2.40933	0.397249
							9.55	2.38548	0.395613
							9.6	2.36164	0.393987
							9.65	2.3378	0.391856
							9.7	2.31396	0.391027
							9.75	2.29011	0.388586
							9.8	2.26627	0.388558
							9.85	2.24243	0.385686
							9.9	2.21859
							9.95	2.19468
							10	2.16698

## Sheet: Fig.4BC
Fig. 4B, C
All data values are indicated directly in Fig. 4B.
The bar graph data in Fig. 4C are taken from Fig. 4B.

## Sheet: Fig.5A
Fig. 5A
Differential centrifugation data are expressed as the percentage of initial hexanucleosomes remaining in the supernatant at different MgCl₂ concentrations (mM).
Values were determined from two biological replicates.
	no H1				WT				RS Mutant				RS ΔC Mutant
MgCl2 (mM)	Replicate1	Replicate2		MgCl2 (mM)	Replicate1	Replicate2		MgCl2 (mM)	Replicate1	Replicate2		MgCl2 (mM)	Replicate1	Replicate2
0	100	100		0	100	100		0	100	100		0	100	100
0.2	99.375	98.1481		0.2	103.086	95.1807		0.2	99.3789	101.863		0.2	93.6709	97.5
0.4	98.125	99.3827		0.4	100	93.9759		0.4	94.4099	91.9255		0.4	94.3038	90.625
0.6	99.375	105.556		0.6	95.0617	89.1566		0.6	95.6522	96.2733		0.6	96.2025	95
0.9	94.375	96.2963		0.9	56.7901	53.012		0.9	88.8199	96.2733		0.9	94.9367	93.75
1.2	95.625	98.7654		1.2	18.5185	18.6747		1.2	90.6832	88.8199		1.2	88.6076	80.625
1.6	89.375	92.5926		1.6	0.617284	4.39759		1.6	83.8509	73.913		1.6	73.4177	74.375
2	79.375	79.0123		2	0	4.33735		2	62.7329	63.9752		2	61.3924	58.125
2.5	63.75	67.284		2.5	0	0.572289		2.5	46.5839	48.4472		2.5	31.0127	29.375
3	37.5	31.4815		3	0	0.512048		3	26.087	24.8447		3	4.74684	4.875
3.5	12.5	11.7284		3.5	0	1.3253		3.5	3.22981	0.807453		3.5	0	0

## Sheet: Fig.6C
Fig. 6C
Time evolution of linker DNA end-to-end distances.
		Distance (A)					Distance (A)
	Time (ns)	WT	RS			Box-plot parameter	WT	RS
	250	32.7392	37.932			No. of data points	2501	2501
	250.1	32.5434	36.8462			Maximum	36.5569	47.185
	250.2	32.5108	37.7753			Upper quartile	31.1689	39.5547
	250.3	32.6453	35.7884			Median	29.2743	38.051
	250.4	33.4567	36.0355			Lower quartile	28.1703	36.7049
	250.5	32.2232	37.6152			Minimum	25.0456	32.6922
	250.6	32.1715	38.9876
	250.7	32.5923	38.9214
	250.8	31.5821	38.014
	250.9	32.3519	38.7491
	251	33.3253	37.0641
	251.1	33.8578	37.6184
	251.2	33.8562	38.0562
	251.3	34.2109	37.2584
	251.4	34.1787	37.1224
	251.5	33.7839	37.8933
	251.6	34.0599	37.4076
	251.7	33.7116	37.9484
	251.8	33.7929	35.3503
	251.9	32.8796	36.4876
	252	33.4843	36.4705
	252.1	33.5159	39.1831
	252.2	33.3046	37.1466
	252.3	33.5397	36.5929
	252.4	32.8651	36.1431
	252.5	32.8866	36.4621
	252.6	34.0394	35.8979
	252.7	33.2556	36.2588
	252.8	32.8526	36.6926
	252.9	32.0256	36.5335
	253	33.1648	37.5638
	253.1	32.9662	39.0027
	253.2	34.314	38.2257
	253.3	33.3815	39.0396
	253.4	31.4253	39.3419
	253.5	32.3392	37.4035
	253.6	31.8181	37.5801
	253.7	32.432	38.1759
	253.8	32.0199	38.4199
	253.9	31.6148	40.6612
	254	31.6517	39.6222
	254.1	32.131	38.7097
	254.2	33.3454	39.2646
	254.3	32.7567	39.0727
	254.4	33.4028	39.4277
	254.5	33.005	41.055
	254.6	34.1365	41.531
	254.7	33.9764	42.2887
	254.8	34.2085	42.7045
	254.9	33.5831	42.536
	255	33.5468	43.5245
	255.1	33.306	41.704
	255.2	33.5709	41.2289
	255.3	33.8806	42.9436
	255.4	33.0786	41.6204
	255.5	32.7164	40.1759
	255.6	32.7715	40.2869
	255.7	34.0438	39.7014
	255.8	34.7779	39.7992
	255.9	35.0765	39.4997
	256	34.3475	40.3615
	256.1	35.3845	39.7186
	256.2	34.4861	40.512
	256.3	34.3176	41.0842
	256.4	34.2641	39.869
	256.5	33.4913	39.532
	256.6	33.9026	39.5547
	256.7	33.6657	38.968
	256.8	33.1775	39.6434
	256.9	33.8822	39.1341
	257	33.8374	40.9103
	257.1	33.884	39.336
	257.2	32.7734	39.8544
	257.3	33.2206	39.5287
	257.4	32.8442	40.556
	257.5	32.3267	40.0262
	257.6	32.0712	37.1013
	257.7	31.6517	36.5358
	257.8	31.3054	37.1026
	257.9	32.4618	38.1846
	258	31.2295	39.7636
	258.1	32.1537	37.638
	258.2	31.705	38.0923
	258.3	30.7822	38.2493
	258.4	30.1225	38.5572
	258.5	32.0735	37.4753
	258.6	30.8699	36.1898
	258.7	30.05	37.0898
	258.8	31.213	35.195
	258.9	31.6613	35.1192
	259	31.6956	34.3386
	259.1	31.5631	34.9684
	259.2	31.4634	36.8309
	259.3	32.1554	36.2821
	259.4	31.9136	37.0955
	259.5	32.3649	36.0829
	259.6	31.7725	36.9375
	259.7	32.6268	36.9081
	259.8	31.4402	39.1073
	259.9	31.3567	37.457
	260	30.9311	37.4141
	260.1	31.4485	36.3228
	260.2	33.2925	36.1397
	260.3	32.1501	33.4737
	260.4	32.6453	34.4408
	260.5	33.6126	34.7453
	260.6	32.1771	33.6354
	260.7	32.3115	33.685
	260.8	33.2271	34.6948
	260.9	33.0145	34.4246
	261	31.8852	34.1233
	261.1	32.2892	34.372
	261.2	32.4323	34.6128
	261.3	32.6696	34.8569
	261.4	32.2646	35.0985
	261.5	31.5263	35.7684
	261.6	32.1907	35.5635
	261.7	32.5384	36.4914
	261.8	33.2225	33.9388
	261.9	31.202	35.7229
	262	32.0379	36.2435
	262.1	32.0129	36.3912
	262.2	31.9907	37.2276
	262.3	31.8743	36.5879
	262.4	31.1819	36.9691
	262.5	32.2693	36.321
	262.6	31.8359	36.4083
	262.7	31.4447	35.6791
	262.8	32.4801	33.2858
	262.9	32.2892	34.1544
	263	32.1157	36.0997
	263.1	31.9473	36.1055
	263.2	32.7346	35.0904
	263.3	32.3468	35.273
	263.4	31.2014	35.2401
	263.5	30.7008	36.1001
	263.6	31.7287	34.8994
	263.7	31.5908	34.6095
	263.8	32.0155	34.162
	263.9	32.5021	32.876
	264	31.4505	33.8815
	264.1	32.1129	34.5537
	264.2	32.6545	34.8868
	264.3	32.2863	34.1142
	264.4	32.862	34.7298
	264.5	32.9135	35.8409
	264.6	33.8581	35.0894
	264.7	32.4212	34.3402
	264.8	31.0725	34.6887
	264.9	31.5431	36.4401
	265	32.35	35.6017
	265.1	32.0662	37.3383
	265.2	32.3875	37.0557
	265.3	32.3222	37.2554
	265.4	32.3811	36.7538
	265.5	32.9852	37.5082
	265.6	32.1539	38.9714
	265.7	32.4839	37.8709
	265.8	31.7532	39.34
	265.9	30.8679	38.6623
	266	30.9814	38.1128
	266.1	31.5325	37.9105
	266.2	31.7292	39.1136
	266.3	32.7125	38.4116
	266.4	31.8449	39.0614
	266.5	32.3743	39.1479
	266.6	31.6566	39.9995
	266.7	33.2032	38.2083
	266.8	32.599	39.7081
	266.9	33.8797	38.2364
	267	33.665	36.0943
	267.1	32.8211	38.4106
	267.2	32.0063	38.2784
	267.3	31.2489	38.235
	267.4	29.4181	39.5561
	267.5	31.2542	38.7664
	267.6	32.3443	39.4066
	267.7	31.6267	39.5538
	267.8	31.9045	38.9908
	267.9	32.7004	39.1227
	268	31.7058	37.9709
	268.1	30.5078	38.9294
	268.2	31.1835	37.1237
	268.3	31.2995	38.3991
	268.4	29.2348	39.4279
	268.5	30.5005	38.3636
	268.6	30.7374	39.3183
	268.7	31.1689	38.4846
	268.8	30.844	36.7498
	268.9	32.646	36.4119
	269	32.5105	35.8179
	269.1	31.3555	37.3655
	269.2	31.6703	35.4188
	269.3	31.1709	35.9353
	269.4	32.0016	36.1956
	269.5	32.4296	36.5506
	269.6	33.351	35.8346
	269.7	32.4647	35.6837
	269.8	32.9102	36.599
	269.9	30.9875	36.0909
	270	30.67	35.4339
	270.1	30.6785	37.027
	270.2	31.3559	36.2364
	270.3	31.973	37.2615
	270.4	31.9643	37.8072
	270.5	32.3903	38.2412
	270.6	32.1208	39.1401
	270.7	32.1675	38.3687
	270.8	32.1088	38.332
	270.9	32.2857	37.9728
	271	32.4884	38.1907
	271.1	31.7646	37.2568
	271.2	32.1313	38.3117
	271.3	31.0476	38.1747
	271.4	32.1472	38.0227
	271.5	32.641	38.1158
	271.6	32.8216	38.4331
	271.7	33.7186	37.2675
	271.8	33.2128	38.3967
	271.9	31.8796	37.6626
	272	31.3106	35.8377
	272.1	32.237	36.7032
	272.2	31.8716	37.9587
	272.3	32.3058	35.9098
	272.4	30.4853	37.5981
	272.5	30.6974	38.4217
	272.6	31.0304	37.9521
	272.7	31.0704	37.2987
	272.8	30.645	37.2842
	272.9	30.4773	38.2188
	273	29.8089	38.8053
	273.1	29.6094	38.9082
	273.2	30.6689	37.7678
	273.3	30.8237	38.5489
	273.4	30.0322	39.513
	273.5	32.9397	37.9366
	273.6	31.6715	38.073
	273.7	31.0865	37.5602
	273.8	32.4521	36.4556
	273.9	33.8772	37.2726
	274	34.3611	38.4728
	274.1	33.8225	37.5228
	274.2	32.6476	38.0469
	274.3	32.6802	38.8979
	274.4	31.9475	37.878
	274.5	32.9105	39.9344
	274.6	32.2256	39.8512
	274.7	32.3655	40.361
	274.8	32.5166	40.1249
	274.9	32.4426	40.7386
	275	33.2979	39.3457
	275.1	33.0312	38.9222
	275.2	32.6889	40.4677
	275.3	32.4816	39.8231
	275.4	32.4442	38.4101
	275.5	33.2819	37.3031
	275.6	33.5399	37.9856
	275.7	32.8525	37.1847
	275.8	33.2765	37.235
	275.9	33.6091	37.82
	276	34.6604	39.7261
	276.1	36.4359	39.0237
	276.2	35.302	37.9009
	276.3	36.5569	38.516
	276.4	36.327	38.3578
	276.5	36.1295	38.7368
	276.6	35.0378	38.8475
	276.7	35.571	39.0191
	276.8	35.4723	38.7624
	276.9	36.5434	38.4483
	277	35.5539	38.9482
	277.1	35.7046	37.3866
	277.2	34.058	37.3726
	277.3	33.2575	37.2244
	277.4	32.6303	36.4121
	277.5	32.9324	36.604
	277.6	33.3905	38.5541
	277.7	33.3351	38.5428
	277.8	33.5539	40.0441
	277.9	34.0254	39.3125
	278	33.136	39.546
	278.1	35.1421	38.9544
	278.2	33.9999	38.9409
	278.3	33.2953	38.9199
	278.4	34.4221	38.1447
	278.5	34.5858	37.5716
	278.6	34.9262	36.4819
	278.7	33.0794	36.9614
	278.8	33.5564	37.3017
	278.9	33.7404	37.2401
	279	34.0418	37.3779
	279.1	34.19	36.4512
	279.2	34.8432	39.2877
	279.3	33.2263	38.4293
	279.4	34.0262	37.3687
	279.5	33.6428	37.8402
	279.6	33.8977	37.5425
	279.7	33.9841	37.8168
	279.8	33.4404	38.1514
	279.9	32.85	38.6395
	280	35.1144	37.5329
	280.1	33.8499	37.2391
	280.2	32.803	38.8739
	280.3	34.2574	38.7105
	280.4	34.7198	39.2371
	280.5	34.1221	38.2404
	280.6	33.1942	38.8398
	280.7	32.8721	39.0253
	280.8	34.0996	36.899
	280.9	33.7708	37.4195
	281	34.1236	37.5355
	281.1	34.1797	39.1907
	281.2	34.0138	39.0975
	281.3	34.6027	39.0321
	281.4	33.4121	38.0764
	281.5	32.7767	37.3773
	281.6	33.702	37.2541
	281.7	32.886	37.8906
	281.8	32.0026	39.4924
	281.9	32.6521	40.0989
	282	33.7533	38.6095
	282.1	34.1649	38.3348
	282.2	33.4717	39.1509
	282.3	33.7854	39.3214
	282.4	32.7963	41.4826
	282.5	34.3368	41.0046
	282.6	33.262	40.3649
	282.7	33.1874	39.413
	282.8	32.5335	41.0769
	282.9	32.5977	40.3448
	283	33.6798	41.2177
	283.1	34.7563	41.2098
	283.2	34.6027	40.5996
	283.3	33.9731	40.1307
	283.4	33.4074	39.3914
	283.5	32.8498	41.0911
	283.6	32.0193	40.4901
	283.7	32.4638	40.6063
	283.8	32.8108	39.3514
	283.9	32.2574	39.6883
	284	32.7107	38.8779
	284.1	31.5806	39.1345
	284.2	31.531	40.283
	284.3	30.9236	40.4299
	284.4	31.9536	40.2327
	284.5	32.3937	40.0264
	284.6	32.4513	40.7509
	284.7	32.7391	39.9499
	284.8	32.4855	40.4329
	284.9	31.8021	40.5887
	285	32.2913	41.1332
	285.1	32.7029	39.8421
	285.2	32.6067	39.8745
	285.3	32.5202	40.9258
	285.4	32.2655	41.1506
	285.5	32.0311	41.053
	285.6	32.4165	41.734
	285.7	32.5347	39.8969
	285.8	32.168	40.3051
	285.9	33.1412	40.9714
	286	33.6409	41.5025
	286.1	32.8283	41.027
	286.2	32.5862	41.0105
	286.3	32.1471	38.5443
	286.4	32.962	39.8703
	286.5	32.5895	41.7856
	286.6	32.2854	40.7555
	286.7	30.3486	42.4775
	286.8	30.5175	41.1375
	286.9	30.5506	40.4637
	287	29.2051	40.5993
	287.1	29.452	39.9519
	287.2	28.561	40.4316
	287.3	29.0441	41.2519
	287.4	28.8468	38.2092
	287.5	30.3083	36.5861
	287.6	29.3886	38.516
	287.7	28.6998	38.0667
	287.8	28.8409	38.2099
	287.9	28.107	38.4893
	288	29.5541	38.0728
	288.1	28.8857	37.1609
	288.2	29.2623	37.9012
	288.3	28.7315	38.933
	288.4	28.8304	37.4671
	288.5	28.5066	38.0213
	288.6	28.0437	39.2428
	288.7	30.6763	38.5666
	288.8	30.6907	39.0532
	288.9	30.5675	37.6011
	289	29.8535	38.2029
	289.1	28.8289	36.701
	289.2	29.723	34.961
	289.3	29.0564	36.0067
	289.4	28.0888	36.7449
	289.5	28.9658	38.2571
	289.6	27.4411	38.3727
	289.7	26.6246	38.6975
	289.8	26.4728	38.14
	289.9	27.874	38.0311
	290	27.1393	35.8299
	290.1	27.5652	36.0072
	290.2	27.6967	35.7797
	290.3	28.1703	37.3042
	290.4	27.253	36.4797
	290.5	28.7047	34.6126
	290.6	28.3403	36.4293
	290.7	28.0597	37.6222
	290.8	26.9893	37.0304
	290.9	26.3778	38.3248
	291	26.774	37.4157
	291.1	27.2707	37.2365
	291.2	27.3431	36.9702
	291.3	27.1873	37.1093
	291.4	27.2509	36.5022
	291.5	26.6352	36.6654
	291.6	26.6807	38.3761
	291.7	26.682	39.0552
	291.8	26.8837	39.683
	291.9	26.5181	38.1097
	292	27.4545	40.6878
	292.1	26.7939	39.413
	292.2	28.057	38.727
	292.3	27.2861	39.851
	292.4	26.3138	39.8606
	292.5	27.0233	39.4378
	292.6	27.6119	40.8183
	292.7	27.8614	38.8939
	292.8	27.5587	39.7191
	292.9	27.5175	39.4626
	293	28.7704	39.8921
	293.1	28.4405	41.2246
	293.2	28.7657	40.3001
	293.3	28.6625	41.4356
	293.4	28.8483	40.7344
	293.5	28.6412	39.7033
	293.6	27.6095	40.7888
	293.7	27.9246	40.616
	293.8	28.5772	41.8812
	293.9	28.543	41.9349
	294	28.398	40.9179
	294.1	28.4646	41.1239
	294.2	28.4983	39.6325
	294.3	27.915	40.4465
	294.4	28.272	40.9209
	294.5	28.3077	41.1322
	294.6	30.3813	40.4973
	294.7	29.7785	39.0089
	294.8	28.3837	38.3686
	294.9	27.6266	38.6693
	295	28.0032	38.6447
	295.1	28.2045	40.6817
	295.2	29.0401	39.9445
	295.3	30.6572	38.7816
	295.4	34.331	39.094
	295.5	34.1859	39.0286
	295.6	31.4552	38.8606
	295.7	31.1248	39.5298
	295.8	31.1178	40.0512
	295.9	31.5875	40.3981
	296	30.6612	40.1361
	296.1	32.4104	40.1139
	296.2	32.2418	39.1981
	296.3	30.9482	39.0678
	296.4	32.133	38.5074
	296.5	32.0747	39.2588
	296.6	32.2063	39.7786
	296.7	32.7571	39.4558
	296.8	32.316	39.4513
	296.9	31.6569	40.4107
	297	31.5877	40.2733
	297.1	31.584	40.8162
	297.2	32.0236	40.2094
	297.3	31.1343	39.6497
	297.4	32.3796	39.2894
	297.5	32.4274	39.0928
	297.6	32.4751	37.8492
	297.7	33.071	37.7964
	297.8	32.8908	38.214
	297.9	32.9414	36.7371
	298	32.9652	35.5413
	298.1	32.4936	37.2513
	298.2	32.7457	38.4867
	298.3	32.9985	37.8069
	298.4	32.0713	36.0168
	298.5	32.3969	36.2357
	298.6	31.0269	37.4621
	298.7	32.4202	38.6598
	298.8	32.3759	36.0951
	298.9	31.4642	35.9559
	299	29.9001	35.496
	299.1	29.7767	35.4541
	299.2	30.8859	35.4959
	299.3	32.2179	36.3674
	299.4	31.7961	37.488
	299.5	30.904	36.9064
	299.6	31.4456	34.7297
	299.7	29.6247	36.6023
	299.8	29.0931	35.7473
	299.9	29.7144	35.2754
	300	29.6653	36.7578
	300.1	29.0155	35.1161
	300.2	28.8576	34.7967
	300.3	29.3943	35.1242
	300.4	28.9161	34.9197
	300.5	29.8294	35.872
	300.6	30.1596	34.3196
	300.7	29.4632	34.6693
	300.8	29.8751	35.0682
	300.9	30.0269	35.5656
	301	29.8506	34.676
	301.1	29.0694	35.7125
	301.2	29.2197	35.503
	301.3	29.5632	34.5766
	301.4	29.9101	34.8835
	301.5	30.2627	36.225
	301.6	29.1771	35.2875
	301.7	28.8788	35.1127
	301.8	28.6693	35.0148
	301.9	29.35	34.1308
	302	29.3992	34.4395
	302.1	29.9107	35.8771
	302.2	31.4903	35.0128
	302.3	30.3775	35.4103
	302.4	30.2098	34.5644
	302.5	30.0574	35.729
	302.6	28.9967	35.1878
	302.7	29.7843	35.7622
	302.8	30.6618	35.191
	302.9	30.1253	36.2795
	303	29.836	35.9614
	303.1	28.8443	35.2527
	303.2	29.9226	35.1703
	303.3	30.3181	35.3522
	303.4	30.2535	33.762
	303.5	29.8048	35.8209
	303.6	29.7739	36.3337
	303.7	29.1397	36.9059
	303.8	28.5473	36.2103
	303.9	29.1424	36.9218
	304	29.0125	36.9189
	304.1	28.0083	36.0447
	304.2	29.0122	36.5959
	304.3	29.9655	36.7373
	304.4	30.326	36.7926
	304.5	30.771	34.9458
	304.6	31.3339	35.9961
	304.7	30.8531	37.881
	304.8	31.269	38.5556
	304.9	30.888	39.2556
	305	30.2191	38.7381
	305.1	29.9497	39.7967
	305.2	29.7278	39.1445
	305.3	29.296	37.4396
	305.4	30.1287	38.7052
	305.5	30.558	37.5446
	305.6	29.5185	38.7747
	305.7	29.6636	38.7278
	305.8	29.8649	38.3359
	305.9	29.6571	37.0027
	306	30.0836	38.7689
	306.1	30.2646	37.5681
	306.2	29.6985	38.3461
	306.3	30.6925	38.7087
	306.4	29.8394	37.6077
	306.5	30.9403	37.3877
	306.6	30.419	37.6574
	306.7	30.1384	36.3364
	306.8	30.3604	37.5162
	306.9	29.4977	36.5106
	307	29.259	36.6084
	307.1	29.116	35.7002
	307.2	29.5037	36.4359
	307.3	30.6945	36.6225
	307.4	29.6406	36.4375
	307.5	29.203	37.9105
	307.6	30.6464	36.9285
	307.7	30.3401	37.0954
	307.8	29.9742	37.7083
	307.9	30.0245	37.6875
	308	31.0209	37.413
	308.1	30.6872	37.3966
	308.2	31.1766	36.5422
	308.3	30.8715	36.1241
	308.4	31.0063	36.5925
	308.5	31.4158	36.3691
	308.6	31.2636	34.3157
	308.7	31.2142	35.3233
	308.8	30.3948	35.3479
	308.9	29.9718	35.7602
	309	30.0134	36.0482
	309.1	29.8866	36.7753
	309.2	29.8227	36.2905
	309.3	29.9437	36.0738
	309.4	28.8274	35.3359
	309.5	29.7563	35.7515
	309.6	30.2496	36.3518
	309.7	30.7636	36.9068
	309.8	30.7036	36.764
	309.9	31.3046	36.1814
	310	32.211	37.4978
	310.1	31.4789	36.4091
	310.2	30.7057	36.6348
	310.3	30.3399	36.8032
	310.4	29.7916	36.5855
	310.5	30.2603	37.5671
	310.6	29.9691	37.2311
	310.7	29.7427	37.7101
	310.8	29.0567	37.5197
	310.9	29.3119	36.6968
	311	30.6813	37.2522
	311.1	30.6136	37.0241
	311.2	29.1978	36.6213
	311.3	29.4208	37.0581
	311.4	29.8067	38.7823
	311.5	30.811	37.721
	311.6	30.9543	38.3327
	311.7	30.5695	39.266
	311.8	31.8927	37.0709
	311.9	31.1324	37.3266
	312	31.468	37.2895
	312.1	31.0913	37.4977
	312.2	30.5951	35.5888
	312.3	30.6382	38.405
	312.4	29.6897	38.2818
	312.5	30.1935	38.3254
	312.6	30.7692	39.5639
	312.7	31.3246	39.9379
	312.8	30.5952	40.4717
	312.9	30.866	39.101
	313	30.2902	40.8613
	313.1	30.3713	40.7774
	313.2	29.7949	41.742
	313.3	29.7447	40.6536
	313.4	30.254	40.6482
	313.5	31.2296	39.465
	313.6	30.7752	39.6517
	313.7	30.8737	38.9224
	313.8	30.9782	39.5854
	313.9	31.4894	39.2078
	314	30.8425	40.4992
	314.1	31.1051	40.4858
	314.2	30.34	41.7018
	314.3	31.5822	41.0028
	314.4	31.4983	39.5864
	314.5	30.9776	39.8758
	314.6	31.5275	39.7574
	314.7	32.2277	39.4584
	314.8	31.8479	38.8802
	314.9	31.3308	38.5334
	315	30.4912	39.5616
	315.1	31.1994	39.1106
	315.2	31.4088	38.5177
	315.3	31.45	39.0052
	315.4	32.1845	38.4578
	315.5	31.5854	37.3166
	315.6	32.8221	38.2762
	315.7	33.047	38.2062
	315.8	31.9756	38.96
	315.9	32.2454	38.2014
	316	31.8341	39.0627
	316.1	32.9883	38.7016
	316.2	32.3176	39.3632
	316.3	30.8579	38.0457
	316.4	31.6153	37.9129
	316.5	31.871	37.1243
	316.6	31.0973	37.1592
	316.7	31.0953	37.6618
	316.8	31.3471	36.4529
	316.9	31.2192	36.6034
	317	30.9244	38.2819
	317.1	31.4452	37.742
	317.2	31.0896	38.7153
	317.3	32.0425	37.6966
	317.4	31.6594	38.4096
	317.5	32.5461	38.7153
	317.6	32.4364	39.9572
	317.7	31.6335	40.3354
	317.8	31.5736	39.4967
	317.9	31.102	38.1853
	318	31.3314	38.3254
	318.1	31.1011	39.1989
	318.2	31.1097	36.4618
	318.3	31.4303	36.7049
	318.4	30.5265	36.1948
	318.5	32.0555	37.1209
	318.6	31.2032	36.9369
	318.7	32.2928	38.0915
	318.8	31.1021	37.3065
	318.9	31.3795	35.7924
	319	32.0107	36.5854
	319.1	32.4399	36.3333
	319.2	32.3799	36.5
	319.3	34.0438	36.2907
	319.4	32.7961	35.1484
	319.5	31.2995	35.0983
	319.6	32.1776	36.1433
	319.7	31.4883	35.917
	319.8	30.9714	36.1695
	319.9	30.7182	36.2417
	320	30.3105	36.6382
	320.1	30.4652	36.9928
	320.2	29.6459	37.7707
	320.3	31.4783	38.0552
	320.4	31.2919	37.8912
	320.5	30.8919	37.5305
	320.6	31.8248	37.722
	320.7	32.3474	37.9573
	320.8	31.3756	37.2295
	320.9	31.0394	36.3233
	321	32.7765	35.9302
	321.1	31.7666	37.1518
	321.2	31.8791	36.2127
	321.3	31.4295	36.0404
	321.4	30.5896	37.217
	321.5	30.8381	36.3339
	321.6	28.9503	36.5222
	321.7	29.6351	36.4817
	321.8	30.656	36.4615
	321.9	30.5301	35.8804
	322	30.9103	36.8583
	322.1	29.2753	36.3989
	322.2	28.9337	37.8475
	322.3	28.8387	38.1002
	322.4	29.2337	38.4386
	322.5	29.0324	38.3084
	322.6	29.9731	37.299
	322.7	28.2646	38.3949
	322.8	29.7247	38.6237
	322.9	29.8557	39.3645
	323	30.8981	38.8489
	323.1	31.5012	38.3003
	323.2	31.8444	38.6987
	323.3	33.6327	38.693
	323.4	33.3646	38.0235
	323.5	33.5613	37.5906
	323.6	32.4218	37.5411
	323.7	32.1672	37.4161
	323.8	32.1455	37.0353
	323.9	32.4638	37.3248
	324	31.473	36.8098
	324.1	30.6513	38.2878
	324.2	30.8784	38.7194
	324.3	31.7407	36.9427
	324.4	30.9256	37.3752
	324.5	33.4479	36.6457
	324.6	33.1079	35.9398
	324.7	33.5434	37.0819
	324.8	32.4569	35.6189
	324.9	32.3959	36.8167
	325	32.4434	37.0254
	325.1	33.0069	36.4882
	325.2	32.4868	36.0989
	325.3	32.5803	37.1198
	325.4	34.412	35.9394
	325.5	32.5671	36.0496
	325.6	32.8485	36.7967
	325.7	34.091	37.8225
	325.8	33.5418	36.9392
	325.9	34.5037	36.8492
	326	33.9009	38.0129
	326.1	32.6236	38.2841
	326.2	30.766	37.9381
	326.3	31.864	37.7836
	326.4	33.0344	36.843
	326.5	34.161	36.0686
	326.6	32.6707	36.8375
	326.7	34.1364	36.3429
	326.8	34.225	36.9426
	326.9	34.0596	36.4357
	327	34.5451	36.1583
	327.1	35.0182	35.0805
	327.2	33.5454	35.7323
	327.3	33.698	34.734
	327.4	34.4587	35.0123
	327.5	34.2922	33.6333
	327.6	34.6937	35.4166
	327.7	33.333	36.2734
	327.8	31.6263	36.9866
	327.9	33.4806	37.0422
	328	34.2206	36.4885
	328.1	36.3898	36.5349
	328.2	34.8517	37.2738
	328.3	35.3919	36.7495
	328.4	35.0791	38.0905
	328.5	34.5903	37.2051
	328.6	36.0721	36.9416
	328.7	34.6885	36.5288
	328.8	35.4984	35.9628
	328.9	35.5528	36.3288
	329	35.444	37.1226
	329.1	34.246	36.5221
	329.2	34.5108	34.8693
	329.3	33.7206	37.0563
	329.4	34.3932	37.1021
	329.5	32.7706	36.8058
	329.6	33.3973	35.5294
	329.7	31.9917	35.8503
	329.8	33.4558	36.2588
	329.9	33.4035	36.3263
	330	33.6756	36.146
	330.1	33.4284	35.391
	330.2	33.1459	35.2862
	330.3	32.2969	36.4056
	330.4	32.6391	36.9199
	330.5	32.4869	36.2863
	330.6	32.6113	36.9688
	330.7	31.3968	37.1487
	330.8	30.6667	38.1683
	330.9	29.3508	37.6772
	331	30.3377	38.051
	331.1	30.1254	35.1365
	331.2	31.1731	39.1826
	331.3	30.8063	36.9164
	331.4	31.8571	36.0971
	331.5	32.1079	36.0524
	331.6	32.6972	36.1665
	331.7	32.8052	35.2589
	331.8	32.6301	35.157
	331.9	32.2326	35.6646
	332	32.7843	36.1232
	332.1	31.8977	35.1338
	332.2	33.5201	36.9857
	332.3	32.2947	36.3038
	332.4	32.716	36.45
	332.5	31.4323	36.9076
	332.6	32.0343	37.0512
	332.7	31.1136	38.356
	332.8	30.2286	38.5684
	332.9	30.3079	36.8184
	333	30.1457	37.5583
	333.1	30.34	37.7832
	333.2	30.4575	37.6929
	333.3	29.5567	36.3333
	333.4	29.3697	36.0802
	333.5	29.5703	37.5256
	333.6	29.663	38.4668
	333.7	30.4008	37.4832
	333.8	29.559	36.9357
	333.9	29.5028	38.3609
	334	30.0987	36.9647
	334.1	30.0157	36.932
	334.2	30.5788	38.0881
	334.3	31.2277	37.696
	334.4	31.6384	36.5106
	334.5	31.2795	36.933
	334.6	31.5976	36.7278
	334.7	31.4569	36.5898
	334.8	31.0772	36.6314
	334.9	32.7587	36.8861
	335	31.4001	35.9005
	335.1	31.6568	36.0485
	335.2	31.3476	36.5801
	335.3	31.6271	36.129
	335.4	29.1784	35.6618
	335.5	29.7254	35.4484
	335.6	30.5431	35.1192
	335.7	29.9468	36.6569
	335.8	31.2117	36.869
	335.9	31.4283	36.7931
	336	30.7197	36.2696
	336.1	29.7775	36.233
	336.2	30.5379	36.2489
	336.3	32.4088	36.5716
	336.4	31.2262	37.6329
	336.5	31.9877	38.7022
	336.6	32.5419	37.6046
	336.7	32.0744	37.3682
	336.8	31.7262	35.018
	336.9	32.0813	35.9242
	337	31.9498	36.1192
	337.1	31.1902	35.6493
	337.2	30.4438	36.6828
	337.3	31.3771	36.2569
	337.4	31.1286	35.5345
	337.5	31.1774	34.9591
	337.6	32.5103	35.2325
	337.7	31.6278	36.0289
	337.8	30.6741	35.266
	337.9	29.6442	35.6301
	338	30.7788	35.0751
	338.1	30.1082	35.1378
	338.2	29.8722	34.4245
	338.3	29.7127	34.6421
	338.4	28.7699	32.6922
	338.5	29.3392	33.8282
	338.6	29.2396	33.7465
	338.7	29.1271	35.2626
	338.8	29.6345	34.4226
	338.9	30.6596	32.8617
	339	29.5783	33.8723
	339.1	28.7402	34.6585
	339.2	28.2963	34.3031
	339.3	28.3517	34.7797
	339.4	28.899	35.6382
	339.5	28.2446	34.5225
	339.6	28.0387	35.4961
	339.7	28.4486	35.5086
	339.8	28.8054	35.0438
	339.9	28.9951	35.8016
	340	27.9725	36.8717
	340.1	28.5894	36.1823
	340.2	29.1455	37.0904
	340.3	29.0386	36.8641
	340.4	28.9022	38.2846
	340.5	29.9699	37.9613
	340.6	28.7399	38.332
	340.7	29.4515	37.5262
	340.8	28.9954	35.8157
	340.9	29.0752	36.5539
	341	29.0503	36.7143
	341.1	29.4135	36.7642
	341.2	28.9986	37.0643
	341.3	28.9831	36.1461
	341.4	29.4455	35.6958
	341.5	29.0919	36.8201
	341.6	29.3125	36.7509
	341.7	29.91	37.4808
	341.8	30.3105	38.1788
	341.9	30.2879	36.6659
	342	30.6611	36.6725
	342.1	30.2254	36.93
	342.2	30.066	37.5686
	342.3	30.127	37.3759
	342.4	30.0012	37.6177
	342.5	29.9473	37.6611
	342.6	29.5613	38.5218
	342.7	29.7984	37.5588
	342.8	29.4454	36.787
	342.9	30.1006	36.3872
	343	31.0427	37.284
	343.1	33.0222	36.1196
	343.2	31.0518	35.1434
	343.3	31.9586	34.0642
	343.4	30.2557	34.7371
	343.5	30.4088	35.5084
	343.6	31.3114	36.6011
	343.7	31.9863	36.6837
	343.8	30.668	35.6323
	343.9	31.3664	34.6643
	344	32.0368	34.8312
	344.1	31.2871	36.8651
	344.2	31.156	36.3854
	344.3	30.0641	34.5131
	344.4	30.6747	36.2669
	344.5	30.8794	36.7901
	344.6	31.4163	37.5281
	344.7	31.3193	36.1248
	344.8	31.894	36.4542
	344.9	31.6728	36.0733
	345	30.6015	36.946
	345.1	31.0378	38.0937
	345.2	31.2706	38.2375
	345.3	32.4882	38.5455
	345.4	31.2624	39.9412
	345.5	32.5852	38.8375
	345.6	32.7913	39.1845
	345.7	32.2834	38.0617
	345.8	32.8842	38.6242
	345.9	32.3367	38.0328
	346	31.702	38.156
	346.1	31.3779	38.3248
	346.2	31.9694	38.0422
	346.3	31.1945	37.9345
	346.4	31.9677	37.7788
	346.5	32.1786	38.3385
	346.6	30.3581	38.6178
	346.7	31.0626	38.6411
	346.8	33.4463	38.9647
	346.9	33.5404	38.986
	347	32.6181	39.4138
	347.1	31.5106	40.1657
	347.2	30.8588	40.2419
	347.3	30.5108	39.2968
	347.4	30.8592	39.6912
	347.5	31.2075	39.6816
	347.6	31.8929	39.9767
	347.7	30.8647	39.8826
	347.8	31.0506	39.3725
	347.9	31.9965	41.4329
	348	31.057	42.1356
	348.1	29.7244	38.8839
	348.2	32.0581	39.9123
	348.3	30.8544	38.8302
	348.4	32.3623	39.0738
	348.5	32.0688	38.716
	348.6	31.1345	39.0361
	348.7	31.8059	39.536
	348.8	31.7215	39.314
	348.9	31.4915	39.8864
	349	31.7196	40.2084
	349.1	30.1573	38.7735
	349.2	30.4227	38.7085
	349.3	30.1733	39.0665
	349.4	31.1543	39.5821
	349.5	30.4079	39.2918
	349.6	30.5445	39.5094
	349.7	31.0568	37.5265
	349.8	31.3759	37.7659
	349.9	31.2487	37.0296
	350	30.6829	37.5606
	350.1	30.0661	37.1926
	350.2	30.028	37.1267
	350.3	30.1491	39.5167
	350.4	30.0216	39.4038
	350.5	30.2943	38.6107
	350.6	29.877	39.5901
	350.7	29.6632	37.7623
	350.8	29.7461	38.5265
	350.9	30.0171	36.4733
	351	30.3225	36.7172
	351.1	30.4757	38.152
	351.2	30.5815	38.3704
	351.3	29.654	39.3179
	351.4	29.502	39.7984
	351.5	29.3424	39.6544
	351.6	30.1098	40.6799
	351.7	29.0661	42.0183
	351.8	30.4887	41.4523
	351.9	30.6312	41.2197
	352	29.8323	41.3612
	352.1	29.97	41.0164
	352.2	31.0812	40.3027
	352.3	30.1788	41.4682
	352.4	29.5163	40.7488
	352.5	29.8958	42.3479
	352.6	29.3335	41.8258
	352.7	29.5842	41.615
	352.8	30.3287	40.3356
	352.9	30.5356	40.5172
	353	30.2284	40.3656
	353.1	30.4634	39.2202
	353.2	31.199	38.2025
	353.3	31.0689	37.7117
	353.4	30.7371	39.3847
	353.5	31.2267	38.6539
	353.6	31.4359	39.5749
	353.7	30.7925	39.8389
	353.8	31.0707	39.931
	353.9	29.9342	39.5133
	354	29.3598	38.6548
	354.1	29.4614	38.9734
	354.2	28.6513	39.5352
	354.3	28.4393	40.4522
	354.4	28.3947	39.248
	354.5	28.5848	37.8427
	354.6	28.6932	39.1748
	354.7	28.4807	38.4071
	354.8	29.5401	38.3323
	354.9	30.0423	38.4121
	355	28.9308	38.8247
	355.1	29.0067	37.4457
	355.2	28.8689	36.9278
	355.3	29.5864	37.4498
	355.4	28.9233	37.2652
	355.5	28.8654	38.915
	355.6	29.0072	38.1111
	355.7	27.9668	38.472
	355.8	27.94	39.3459
	355.9	28.5858	38.739
	356	29.2648	39.9252
	356.1	28.7413	38.9853
	356.2	28.4467	38.5972
	356.3	28.7135	39.5265
	356.4	28.5958	38.5928
	356.5	27.0019	39.6157
	356.6	28.6298	39.2572
	356.7	28.7668	40.0529
	356.8	27.7764	39.3288
	356.9	27.4998	38.8182
	357	27.9953	38.7343
	357.1	27.8538	38.3884
	357.2	28.1353	37.3661
	357.3	28.5927	36.4127
	357.4	28.8266	38.5219
	357.5	28.4875	38.9839
	357.6	29.8493	38.5042
	357.7	28.9339	39.8529
	357.8	28.3824	40.2175
	357.9	28.6609	40.2189
	358	28.781	39.6819
	358.1	27.7752	39.6578
	358.2	28.2954	39.1295
	358.3	29.3509	38.0924
	358.4	28.5448	37.7901
	358.5	28.2433	38.8853
	358.6	28.3612	39.1395
	358.7	28.2806	38.7187
	358.8	28.1241	37.7777
	358.9	27.8458	38.3291
	359	27.7291	36.9562
	359.1	27.6216	37.4552
	359.2	27.9974	37.8268
	359.3	28.4215	36.6684
	359.4	28.3941	37.1841
	359.5	28.0864	37.2537
	359.6	28.7707	38.4221
	359.7	28.709	38.8239
	359.8	29.4706	39.1612
	359.9	29.0563	39.3118
	360	28.6732	39.0761
	360.1	29.0022	38.851
	360.2	28.7344	39.811
	360.3	28.1608	38.713
	360.4	28.1914	38.9646
	360.5	29.0609	37.4425
	360.6	28.255	35.889
	360.7	28.6625	36.0005
	360.8	28.2016	37.8177
	360.9	28.0905	37.8755
	361	28.0836	38.4504
	361.1	27.7942	38.8376
	361.2	27.9722	37.8509
	361.3	28.1747	37.8388
	361.4	29.2124	38.8826
	361.5	28.9884	38.5211
	361.6	28.6059	38.157
	361.7	27.6195	38.117
	361.8	26.9146	39.1767
	361.9	27.4922	38.716
	362	27.0776	38.6666
	362.1	27.2728	37.3412
	362.2	27.6049	37.7313
	362.3	27.8242	36.7155
	362.4	27.7554	35.2412
	362.5	27.8377	37.1078
	362.6	27.728	36.4776
	362.7	27.8981	37.8772
	362.8	28.9165	38.4969
	362.9	27.7467	38.0146
	363	27.7343	37.9123
	363.1	28.5165	39.5202
	363.2	29.1141	38.92
	363.3	27.7185	38.4207
	363.4	28.2259	39.0584
	363.5	27.4806	38.5545
	363.6	26.46	38.5637
	363.7	27.8017	38.4063
	363.8	28.225	38.1211
	363.9	28.2381	37.7868
	364	28.5055	39.0677
	364.1	27.888	38.7749
	364.2	27.9453	39.2004
	364.3	27.0965	40.3191
	364.4	27.3456	37.2474
	364.5	28.0562	35.8646
	364.6	27.5928	36.8086
	364.7	28.4587	38.9736
	364.8	27.5789	38.4511
	364.9	27.6328	38.6471
	365	27.9925	37.7318
	365.1	28.6844	37.8835
	365.2	28.3738	38.4589
	365.3	27.6769	36.6347
	365.4	28.8774	36.3795
	365.5	28.9585	36.7241
	365.6	28.1323	36.6425
	365.7	27.4244	37.9244
	365.8	26.8257	38.1511
	365.9	27.6215	38.4434
	366	27.9668	38.144
	366.1	26.8677	37.6597
	366.2	27.2146	37.4078
	366.3	27.2361	37.5645
	366.4	27.4444	36.3897
	366.5	27.619	36.8204
	366.6	27.2872	35.8316
	366.7	27.3095	36.948
	366.8	27.1594	36.4046
	366.9	27.353	37.8692
	367	28.1322	37.1653
	367.1	26.9181	37.2642
	367.2	26.4227	35.9873
	367.3	27.8094	38.309
	367.4	27.3059	37.5729
	367.5	26.894	39.0443
	367.6	26.4498	39.612
	367.7	26.787	38.9871
	367.8	27.6132	38.3523
	367.9	27.4788	38.5678
	368	26.6872	39.2186
	368.1	26.322	39.2935
	368.2	26.188	39.6079
	368.3	25.6775	38.5651
	368.4	25.1247	40.4887
	368.5	25.6609	41.1503
	368.6	25.9707	40.8039
	368.7	26.1685	41.7118
	368.8	25.531	41.5807
	368.9	25.7251	42.3367
	369	26.4214	41.8044
	369.1	25.9495	41.425
	369.2	26.9079	40.5796
	369.3	28.2069	38.4962
	369.4	27.1527	37.9129
	369.5	26.0952	36.8638
	369.6	26.8127	40.2773
	369.7	26.5051	39.507
	369.8	25.625	39.9659
	369.9	25.9991	39.6583
	370	25.963	39.9494
	370.1	25.6429	41.1231
	370.2	26.5162	41.1547
	370.3	26.7742	41.8664
	370.4	26.5549	42.166
	370.5	27.2768	42.8573
	370.6	26.433	41.4536
	370.7	27.2621	40.1635
	370.8	26.6819	42.4721
	370.9	26.9939	40.9811
	371	27.6093	40.0116
	371.1	26.8563	40.7734
	371.2	27.5638	41.45
	371.3	26.8887	41.046
	371.4	26.4062	40.3244
	371.5	25.5418	40.087
	371.6	26.7202	40.1888
	371.7	26.0297	40.9868
	371.8	25.8104	41.4121
	371.9	25.3073	41.4696
	372	25.3048	41.5578
	372.1	26.0259	40.5816
	372.2	25.4566	39.7429
	372.3	26.9003	38.4232
	372.4	26.9483	39.341
	372.5	27.2303	39.0183
	372.6	26.632	39.8941
	372.7	26.5208	38.0901
	372.8	26.9016	38.0178
	372.9	26.7877	39.4005
	373	27.5994	39.0554
	373.1	27.4219	39.224
	373.2	27.7069	38.4634
	373.3	27.0916	38.2719
	373.4	27.0843	38.0113
	373.5	27.7298	39.9564
	373.6	27.0416	39.7006
	373.7	27.9557	37.1689
	373.8	27.1198	38.1892
	373.9	28.4095	38.8879
	374	27.5636	37.9195
	374.1	27.6955	38.7866
	374.2	28.1107	38.5869
	374.3	28.5706	38.2772
	374.4	27.9469	38.9372
	374.5	28.8581	40.0693
	374.6	27.5307	39.6305
	374.7	27.7335	39.5875
	374.8	27.1386	39.6786
	374.9	26.3963	39.584
	375	27.0884	40.4951
	375.1	27.4198	39.9028
	375.2	27.2071	40.2515
	375.3	27.3537	40.9503
	375.4	27.5968	39.726
	375.5	28.1916	39.6451
	375.6	26.9956	39.8197
	375.7	27.0282	39.5042
	375.8	27.3945	40.2344
	375.9	26.9675	41.6758
	376	27.8956	41.8607
	376.1	27.6497	40.5108
	376.2	27.8838	40.1072
	376.3	28.0032	40.0608
	376.4	28.8581	39.583
	376.5	29.198	39.8524
	376.6	29.6799	40.2034
	376.7	28.7581	41.3206
	376.8	28.6187	38.9886
	376.9	28.5032	38.6258
	377	28.1099	38.5416
	377.1	27.6196	36.9366
	377.2	27.9935	36.4152
	377.3	27.2849	39.5803
	377.4	27.9185	38.277
	377.5	27.5561	38.1713
	377.6	27.1217	39
	377.7	27.4662	37.8487
	377.8	28.1459	36.3229
	377.9	27.4945	38.085
	378	26.8185	39.1692
	378.1	27.5854	37.9976
	378.2	27.3422	39.3453
	378.3	28.0846	37.0522
	378.4	28.027	37.5231
	378.5	28.1179	37.5436
	378.6	27.44	37.1252
	378.7	27.6801	36.6007
	378.8	28.3796	38.5188
	378.9	27.7725	38.786
	379	28.3833	41.0867
	379.1	28.5411	39.4674
	379.2	27.6203	40.4608
	379.3	27.7558	38.924
	379.4	28.9595	39.3148
	379.5	28.4572	40.1039
	379.6	28.1416	41.5058
	379.7	28.0517	40.9452
	379.8	27.8497	40.2971
	379.9	27.9934	39.5582
	380	28.0588	40.7888
	380.1	27.3409	41.8989
	380.2	26.9675	40.6159
	380.3	26.9723	41.5687
	380.4	26.271	39.485
	380.5	27.7079	39.5856
	380.6	27.3621	39.882
	380.7	28.2871	39.4269
	380.8	28.1836	40.3894
	380.9	28.8431	40.2944
	381	28.8998	42.5386
	381.1	29.1711	43.3922
	381.2	28.5155	43.3441
	381.3	28.6612	44.8938
	381.4	28.6195	44.6677
	381.5	28.2843	44.4772
	381.6	27.6208	45
	381.7	27.9819	43.1989
	381.8	27.4132	40.1289
	381.9	28.2504	42.0404
	382	27.9044	42.5029
	382.1	27.9773	40.425
	382.2	28.1477	42.8721
	382.3	27.6535	42.0204
	382.4	27.4275	41.9152
	382.5	28.1682	41.1974
	382.6	28.5599	40.8454
	382.7	28.1445	40.443
	382.8	28.2373	41.4877
	382.9	28.4788	40.1682
	383	28.1618	39.5315
	383.1	28.1723	41.1209
	383.2	28.2251	39.3415
	383.3	27.7328	38.9571
	383.4	27.6056	38.7002
	383.5	28.0252	40.1312
	383.6	27.6759	40.122
	383.7	26.9662	40.2622
	383.8	27.0769	41.8919
	383.9	27.545	41.859
	384	27.8049	41.1202
	384.1	27.6212	40.3923
	384.2	28.5842	42.5961
	384.3	28.5002	40.7139
	384.4	28.8758	41.5779
	384.5	29.7786	42.0839
	384.6	28.5991	41.6519
	384.7	28.1202	41.8509
	384.8	28.2547	40.5404
	384.9	28.7112	39.6894
	385	28.6609	41.436
	385.1	27.8788	40.3777
	385.2	27.8702	42.9397
	385.3	27.6714	43.1137
	385.4	27.5248	42.394
	385.5	27.3147	42.2766
	385.6	28.2338	41.7368
	385.7	28.0529	41.4475
	385.8	29.0074	40.7999
	385.9	27.9777	41.504
	386	27.7706	42.6268
	386.1	28.8891	40.9203
	386.2	28.379	41.3444
	386.3	28.3606	40.9706
	386.4	28.5792	41.7692
	386.5	28.2175	41.1118
	386.6	27.8224	39.438
	386.7	27.4179	38.9906
	386.8	27.703	41.1961
	386.9	27.8814	39.4181
	387	28.0563	40.5917
	387.1	28.4289	40.808
	387.2	28.4455	40.2735
	387.3	27.822	39.9112
	387.4	28.6062	38.1204
	387.5	27.9371	39.0557
	387.6	28.0172	39.034
	387.7	27.9244	39.0537
	387.8	26.6191	39.8859
	387.9	26.8244	39.2397
	388	27.0077	39.8538
	388.1	27.1393	39.7252
	388.2	27.6663	41.4732
	388.3	27.3016	41.4442
	388.4	26.7539	41.5405
	388.5	27.5347	38.6652
	388.6	27.9488	40.8164
	388.7	28.2236	37.8873
	388.8	27.6184	39.3423
	388.9	27.9628	38.8491
	389	28.0565	37.2073
	389.1	28.5213	38.0992
	389.2	28.1735	37.1744
	389.3	28.2057	38.0431
	389.4	27.6773	38.6112
	389.5	28.3183	40.0756
	389.6	27.7572	40.0547
	389.7	28.1919	38.6379
	389.8	28.2234	41.0038
	389.9	28.1642	40.0631
	390	27.6829	39.7358
	390.1	27.8079	39.4469
	390.2	27.3839	39.5335
	390.3	27.4451	42.0796
	390.4	28.2333	41.9496
	390.5	27.5712	41.2265
	390.6	26.985	40.7588
	390.7	27.6775	41.1611
	390.8	28.1336	42.2296
	390.9	27.943	42.325
	391	28.0761	39.9784
	391.1	28.9636	41.2529
	391.2	28.5802	40.4223
	391.3	28.7207	40.4745
	391.4	28.2572	39.6031
	391.5	28.7769	40.3559
	391.6	27.5544	39.1976
	391.7	27.4232	40.4998
	391.8	27.0496	39.1102
	391.9	27.6766	38.9988
	392	27.6855	38.3064
	392.1	27.225	39.1867
	392.2	27.0919	40.793
	392.3	28.2007	39.7032
	392.4	28.4195	38.1999
	392.5	27.6693	40.1306
	392.6	28.35	39.2376
	392.7	27.8075	38.5056
	392.8	27.0381	38.7337
	392.9	26.8815	37.1576
	393	27.2809	38.8397
	393.1	26.2529	38.5319
	393.2	27.4256	38.1807
	393.3	28.1813	38.4784
	393.4	27.3924	38.8321
	393.5	28.0441	38.4633
	393.6	28.1847	39.3944
	393.7	27.1229	40.5076
	393.8	26.6737	40.096
	393.9	26.0428	40.8099
	394	27.744	40.0947
	394.1	27.1147	39.6781
	394.2	26.951	39.833
	394.3	27.155	39.1706
	394.4	26.2734	39.1102
	394.5	27.3144	40.2753
	394.6	27.375	41.2726
	394.7	27.2079	40.6829
	394.8	26.9197	41.8608
	394.9	26.5948	41.4822
	395	26.6576	41.2126
	395.1	26.8309	40.4831
	395.2	27.0203	42.8672
	395.3	25.9658	41.8604
	395.4	26.0553	43.0883
	395.5	25.5759	41.4455
	395.6	25.0472	42.3682
	395.7	26.0117	41.3081
	395.8	26.5889	41.8798
	395.9	26.099	41.5641
	396	26.7489	42.1844
	396.1	26.5499	41.1424
	396.2	25.5964	42.2385
	396.3	26.0258	43.5008
	396.4	25.0456	42.5412
	396.5	25.1219	42.7439
	396.6	26.6232	42.3694
	396.7	25.5869	42.8861
	396.8	26.495	42.6009
	396.9	26.8539	43.0109
	397	26.0153	43.9385
	397.1	26.8111	43.2189
	397.2	26.1829	43.0875
	397.3	26.9239	41.7989
	397.4	26.8853	41.5073
	397.5	26.7685	39.2327
	397.6	27.0681	39.8054
	397.7	26.4558	39.0904
	397.8	27.0921	38.6731
	397.9	26.978	37.5602
	398	26.8308	38.4224
	398.1	27.3442	40.0105
	398.2	27.1125	40.5191
	398.3	28.3148	41.2664
	398.4	27.437	40.1793
	398.5	27.0099	40.1121
	398.6	27.8004	41.1804
	398.7	27.4342	42.3649
	398.8	27.6875	43.0088
	398.9	27.7766	41.8766
	399	26.7482	41.5691
	399.1	27.7675	42.0159
	399.2	27.9984	40.9391
	399.3	27.6876	40.5343
	399.4	27.4878	41.3558
	399.5	29.0444	42.6336
	399.6	29.0005	39.9917
	399.7	28.4425	42.8285
	399.8	28.6259	39.7277
	399.9	29.5429	39.4658
	400	28.9305	40.6341
	400.1	28.553	40.7178
	400.2	29.0162	39.4776
	400.3	28.719	39.3907
	400.4	28.6809	39.9078
	400.5	27.6511	39.725
	400.6	29.0296	38.6171
	400.7	29.1101	39.284
	400.8	29.1413	38.7721
	400.9	29.2348	38.781
	401	29.3593	41.1373
	401.1	29.1506	41.302
	401.2	27.9918	40.6039
	401.3	28.876	39.349
	401.4	29.1843	39.4966
	401.5	28.4682	39.6314
	401.6	28.8593	40.5287
	401.7	28.0563	40.0153
	401.8	29.0663	39.1581
	401.9	29.273	40.0256
	402	29.4148	40.5014
	402.1	28.7144	40.7343
	402.2	29.3993	39.2509
	402.3	29.072	39.8041
	402.4	29.6283	41.3869
	402.5	29.0478	39.5206
	402.6	29.5177	38.3215
	402.7	29.6161	36.5305
	402.8	29.8559	37.3064
	402.9	29.8608	36.9798
	403	30.3257	39.3015
	403.1	28.8667	38.727
	403.2	29.9092	40.5538
	403.3	29.5035	40.4797
	403.4	29.3576	40.794
	403.5	29.8235	39.9995
	403.6	28.9287	39.9186
	403.7	29.8825	40.6941
	403.8	28.7466	40.9008
	403.9	28.8645	41.2245
	404	29.028	43.0025
	404.1	29.9924	42.1373
	404.2	30.5579	41.1983
	404.3	30.5135	42.6512
	404.4	29.2745	41.7473
	404.5	29.0969	41.6559
	404.6	29.3424	41.3677
	404.7	29.0506	40.4651
	404.8	28.8543	42.367
	404.9	29.0553	43.2203
	405	28.9122	43.7277
	405.1	28.8728	43.2307
	405.2	28.8524	40.1454
	405.3	29.635	42.0776
	405.4	29.2595	41.7217
	405.5	29.7204	41.4965
	405.6	29.8419	41.4316
	405.7	29.3661	43.6287
	405.8	28.9889	42.1976
	405.9	29.2737	41.7315
	406	29.8702	41.7498
	406.1	29.0899	42.6382
	406.2	29.5975	41.9051
	406.3	29.0186	41.7169
	406.4	29.1593	41.587
	406.5	28.8824	42.3405
	406.6	29.3902	42.0712
	406.7	29.7399	40.7896
	406.8	29.2797	41.3628
	406.9	29.5929	43.0567
	407	29.6208	41.0193
	407.1	29.0033	41.7831
	407.2	30.0478	40.8705
	407.3	29.7371	41.244
	407.4	29.5916	42.1075
	407.5	29.4915	42.4632
	407.6	28.2522	43.6366
	407.7	29.5489	42.1396
	407.8	29.2087	40.2246
	407.9	29.9658	42.6852
	408	28.6693	42.2055
	408.1	29.7149	42.7628
	408.2	29.4125	42.7139
	408.3	29.107	42.9975
	408.4	28.4911	42.9649
	408.5	29.8033	42.6724
	408.6	29.2743	42.0349
	408.7	29.7778	42.3048
	408.8	28.2874	42.1538
	408.9	28.8119	41.8024
	409	29.8812	42.2536
	409.1	29.0063	42.1373
	409.2	29.4009	42.1934
	409.3	28.2445	43.1292
	409.4	29.0556	43.7049
	409.5	29.4957	45.4815
	409.6	28.4783	43.1582
	409.7	27.6818	43.2175
	409.8	28.4356	42.4345
	409.9	28.5359	43.7799
	410	29.2469	44.5466
	410.1	28.1882	43.5677
	410.2	28.664	43.6301
	410.3	29.4073	43.8177
	410.4	28.8494	43.7981
	410.5	28.4472	44.6998
	410.6	28.061	44.7402
	410.7	29.2955	45.5417
	410.8	29.6731	45.9292
	410.9	29.156	44.4243
	411	28.6765	44.5507
	411.1	29.6673	46.2354
	411.2	28.8469	43.5224
	411.3	29.3885	43.2814
	411.4	28.6204	44.5311
	411.5	29.1064	43.1483
	411.6	29.5885	42.7765
	411.7	28.2876	41.8464
	411.8	28.5952	41.7323
	411.9	28.2002	42.7674
	412	28.7258	41.3853
	412.1	28.3928	39.6589
	412.2	27.8961	40.1301
	412.3	28.6314	39.1924
	412.4	28.3511	42.7516
	412.5	28.4162	41.6378
	412.6	28.1439	42.1985
	412.7	28.4954	43.4835
	412.8	28.0327	43.3699
	412.9	29.243	43.506
	413	28.8499	44.4002
	413.1	29.0265	43.2569
	413.2	28.3494	46.8936
	413.3	28.0935	46.4054
	413.4	28.7514	47.185
	413.5	28.2901	46.1888
	413.6	29.1579	45.6708
	413.7	27.7341	46.3528
	413.8	28.5436	45.8469
	413.9	28.5015	45.8504
	414	28.2243	44.4971
	414.1	27.6312	43.9234
	414.2	28.5489	43.6426
	414.3	28.7561	41.6043
	414.4	28.9603	41.385
	414.5	28.2986	42.3148
	414.6	28.6424	40.3019
	414.7	28.6926	40.7845
	414.8	29.6869	40.9759
	414.9	28.7362	42.2344
	415	29.7397	41.5001
	415.1	30.4606	41.1707
	415.2	30.2207	42.6906
	415.3	29.7671	43.3404
	415.4	30.3383	41.8995
	415.5	30.4689	41.6645
	415.6	30.478	43.1786
	415.7	30.0437	41.9204
	415.8	28.8368	41.3017
	415.9	28.705	42.2378
	416	28.3681	43.3085
	416.1	28.0791	42.6773
	416.2	28.6137	43.2208
	416.3	29.4749	42.705
	416.4	29.4689	40.1764
	416.5	28.7628	39.8026
	416.6	29.9808	39.4909
	416.7	29.26	40.3631
	416.8	29.2483	41.2831
	416.9	29.0996	40.1146
	417	29.196	42.1787
	417.1	28.4238	42.0059
	417.2	28.9823	42.0278
	417.3	29.2053	41.9441
	417.4	29.372	40.0159
	417.5	28.9102	39.994
	417.6	28.0032	39.984
	417.7	28.6077	42.4826
	417.8	27.3789	41.2107
	417.9	27.9447	42.6451
	418	28.4791	44.3051
	418.1	28.718	43.7636
	418.2	28.4011	40.3099
	418.3	28.2212	41.8914
	418.4	28.7844	42.6102
	418.5	28.2195	40.8858
	418.6	28.5024	40.6307
	418.7	28.1216	41.6724
	418.8	28.2275	41.7535
	418.9	27.6365	41.5803
	419	28.1563	41.1487
	419.1	28.6776	40.0894
	419.2	29.1242	40.151
	419.3	28.8291	40.5134
	419.4	29.4853	39.6585
	419.5	29.3005	38.4376
	419.6	29.2195	37.5081
	419.7	28.9449	37.7517
	419.8	28.633	37.6768
	419.9	28.8667	40.4893
	420	29.0912	39.2873
	420.1	28.9325	39.1376
	420.2	28.8459	39.6385
	420.3	28.5301	39.2331
	420.4	29.1867	39.6374
	420.5	28.3417	40.577
	420.6	28.5208	39.6389
	420.7	28.6017	40.0203
	420.8	28.2084	38.9473
	420.9	27.8772	40.0818
	421	28.5175	40.0932
	421.1	28.6665	39.4902
	421.2	28.592	38.4638
	421.3	28.8868	39.1518
	421.4	28.4128	40.5022
	421.5	28.3018	38.2551
	421.6	28.3426	38.7528
	421.7	28.7945	40.4476
	421.8	27.912	40.7264
	421.9	28.6243	39.3654
	422	28.5224	40.708
	422.1	28.1566	41.1926
	422.2	27.9396	38.8256
	422.3	29.1022	41.5766
	422.4	28.8197	39.1442
	422.5	28.4891	38.902
	422.6	28.4926	38.3074
	422.7	28.8224	39.1092
	422.8	28.1416	39.3953
	422.9	28.0203	39.4052
	423	27.1758	39.989
	423.1	26.9602	38.6858
	423.2	28.1952	36.8307
	423.3	27.8681	36.0523
	423.4	27.5828	36.8876
	423.5	27.5398	37.8356
	423.6	26.6184	37.3356
	423.7	27.8006	37.4718
	423.8	29.5809	37.5986
	423.9	29.0375	36.7615
	424	28.8363	37.7732
	424.1	27.6296	37.2824
	424.2	28.106	35.5633
	424.3	27.3587	34.9197
	424.4	27.4171	37.2934
	424.5	26.9704	37.1602
	424.6	27.6704	36.3379
	424.7	27.8742	35.4736
	424.8	27.5061	37.0039
	424.9	27.7111	37.68
	425	26.9991	36.1336
	425.1	27.4873	36.8718
	425.2	27.6235	36.1998
	425.3	27.1067	36.419
	425.4	27.128	36.5807
	425.5	27.971	37.0063
	425.6	28.1798	36.3657
	425.7	27.5499	36.3428
	425.8	27.6819	37.9641
	425.9	27.8147	37.2982
	426	28.182	36.8714
	426.1	28.6717	37.1701
	426.2	28.5188	36.1823
	426.3	28.1576	36.4146
	426.4	28.8027	36.1704
	426.5	28.4889	35.7811
	426.6	27.3835	35.7303
	426.7	28.1615	36.0055
	426.8	28.3187	36.3454
	426.9	28.5601	36.0366
	427	28.2197	35.28
	427.1	28.4123	36.6126
	427.2	28.6337	35.587
	427.3	28.3958	36.8443
	427.4	29.1886	37.2029
	427.5	28.9116	37.5263
	427.6	28.6785	37.1601
	427.7	28.5495	36.9032
	427.8	28.7462	36.818
	427.9	29.0871	36.1593
	428	27.8773	35.4821
	428.1	28.0714	36.6513
	428.2	28.809	36.966
	428.3	28.2236	37.4609
	428.4	27.8174	36.4254
	428.5	29.4656	38.2675
	428.6	28.7339	38.3202
	428.7	29.0199	38.6128
	428.8	27.99	40.3346
	428.9	27.5576	38.0124
	429	27.7468	40.1429
	429.1	27.8616	40.9222
	429.2	28.4571	39.2064
	429.3	28.5148	39.5104
	429.4	28.0881	41.5963
	429.5	28.8826	41.7057
	429.6	29.0831	42.1004
	429.7	28.4049	41.7588
	429.8	29.7523	40.8553
	429.9	28.8468	39.3092
	430	28.6019	38.4314
	430.1	28.8017	39.0006
	430.2	28.9119	37.1275
	430.3	28.0409	38.0654
	430.4	27.698	38.9021
	430.5	27.6761	39.4835
	430.6	28.0884	38.1483
	430.7	27.8224	39.2782
	430.8	27.7804	37.6947
	430.9	29.0009	38.4017
	431	28.3035	39.6521
	431.1	27.5466	38.4752
	431.2	28.1732	38.0885
	431.3	28.9258	37.8305
	431.4	28.5279	39.7617
	431.5	29.1752	38.5425
	431.6	28.038	35.7347
	431.7	28.1636	36.867
	431.8	29.9364	37.0997
	431.9	28.7337	35.3926
	432	29.354	36.047
	432.1	28.739	36.7562
	432.2	29.4615	36.2789
	432.3	29.3619	35.8676
	432.4	29.8883	34.5734
	432.5	30.1278	34.3144
	432.6	29.6715	34.9684
	432.7	29.8593	34.1277
	432.8	30.2881	35.6836
	432.9	29.7503	37.2204
	433	29.0105	36.5851
	433.1	29.7751	35.5628
	433.2	29.2302	35.6701
	433.3	29.4763	36.2982
	433.4	29.2182	36.5389
	433.5	29.0455	36.6718
	433.6	29.4213	36.7418
	433.7	29.4597	37.7135
	433.8	30.228	36.5898
	433.9	29.8619	36.2063
	434	29.1387	36.492
	434.1	29.952	36.8407
	434.2	29.1937	36.7895
	434.3	29.7816	35.5668
	434.4	29.9186	35.5593
	434.5	29.5682	36.347
	434.6	29.5537	36.5064
	434.7	30.5733	38.199
	434.8	29.4668	38.1921
	434.9	28.9378	37.108
	435	30.2665	36.9845
	435.1	29.7754	37.5441
	435.2	28.9909	36.9916
	435.3	28.751	36.7988
	435.4	28.9865	37.7703
	435.5	29.1487	38.2518
	435.6	28.4053	37.0677
	435.7	29.0105	36.9529
	435.8	30.6873	37.1422
	435.9	30.1422	37.6269
	436	29.4013	37.8237
	436.1	29.8878	36.79
	436.2	29.3271	37.8515
	436.3	29.1307	36.8273
	436.4	28.7118	35.9188
	436.5	29.1239	36.9014
	436.6	29.5638	36.8868
	436.7	29.5355	38.2401
	436.8	29.1301	37.5595
	436.9	29.0922	37.3127
	437	28.7419	36.1516
	437.1	29.1435	36.6418
	437.2	29.614	37.528
	437.3	29.266	35.5865
	437.4	28.89	36.0181
	437.5	29.0968	36.5951
	437.6	28.9261	37.1427
	437.7	28.5851	37.0818
	437.8	27.7314	36.5274
	437.9	28.5891	36.425
	438	28.2883	36.8927
	438.1	28.4167	36.7004
	438.2	28.6473	36.5033
	438.3	28.4482	36.4507
	438.4	28.0815	37.5957
	438.5	28.525	37.305
	438.6	28.398	37.7219
	438.7	27.4878	37.1916
	438.8	27.478	36.7196
	438.9	27.2135	36.8703
	439	28.4579	37.4437
	439.1	28.8296	37.3037
	439.2	28.7057	36.9539
	439.3	28.1375	36.64
	439.4	28.6478	38.0357
	439.5	27.138	38.6967
	439.6	27.4002	37.7251
	439.7	27.6823	37.23
	439.8	27.6877	36.4935
	439.9	27.5386	37.3978
	440	27.3574	38.1419
	440.1	27.1045	35.5754
	440.2	27.8812	37.8614
	440.3	28.236	36.643
	440.4	27.9548	38.4937
	440.5	28.099	38.1051
	440.6	27.5371	37.3488
	440.7	27.3934	36.3996
	440.8	26.9239	36.0084
	440.9	28.0299	37.5483
	441	27.5235	36.9845
	441.1	27.4023	36.766
	441.2	28.1281	37.5744
	441.3	27.8156	37.4901
	441.4	28.1683	36.5736
	441.5	28.87	36.4568
	441.6	28.3001	37.4099
	441.7	28.2281	38.4918
	441.8	27.408	37.8089
	441.9	27.5965	38.4841
	442	28.9389	38.7578
	442.1	28.6233	38.4343
	442.2	28.234	37.4288
	442.3	27.8543	37.3807
	442.4	27.0817	38.2642
	442.5	27.3359	38.9161
	442.6	27.4467	37.7722
	442.7	27.4299	38.0445
	442.8	26.7802	38.9679
	442.9	27.3947	38.847
	443	27.518	38.7883
	443.1	27.9561	37.7497
	443.2	27.6824	37.5121
	443.3	27.7056	38.3971
	443.4	27.6907	37.4812
	443.5	27.3906	38.5564
	443.6	27.445	37.4164
	443.7	27.1128	38.3849
	443.8	26.6467	37.0185
	443.9	27.0533	37.9255
	444	27.3862	38.8755
	444.1	27.5583	40.1598
	444.2	27.7967	38.9909
	444.3	28.664	36.2308
	444.4	27.7832	36.1749
	444.5	27.5832	37.5188
	444.6	27.6951	36.9987
	444.7	27.4675	35.9122
	444.8	27.3184	36.8558
	444.9	27.5447	36.0455
	445	27.7008	36.4987
	445.1	27.7856	34.9987
	445.2	27.6528	37.1709
	445.3	27.7759	38.2699
	445.4	28.412	37.7368
	445.5	28.0093	36.3362
	445.6	27.8406	36.0847
	445.7	27.7316	36.6135
	445.8	27.6421	36.8727
	445.9	28.5153	36.6282
	446	28.3965	36.3147
	446.1	27.1644	36.0242
	446.2	27.956	35.4498
	446.3	27.7872	35.8841
	446.4	29.3188	34.9555
	446.5	28.5419	34.6081
	446.6	28.7893	37.323
	446.7	27.9207	36.7155
	446.8	27.3008	37.1353
	446.9	28.1837	37.4004
	447	28.2551	36.817
	447.1	28.0328	37.3503
	447.2	27.8331	35.9565
	447.3	28.2472	36.5463
	447.4	28.0176	36.1666
	447.5	29.3804	36.543
	447.6	28.2172	36.5069
	447.7	28.7043	36.8916
	447.8	28.9716	36.3471
	447.9	29.6099	36.5107
	448	29.2293	34.8139
	448.1	29.1807	35.8488
	448.2	28.6304	35.5873
	448.3	27.9611	35.3884
	448.4	28.4351	35.5808
	448.5	28.5229	35.2557
	448.6	28.171	35.7347
	448.7	28.4337	35.8808
	448.8	28.8534	36.581
	448.9	28.4274	37.8962
	449	28.1897	36.5694
	449.1	27.9052	37.4054
	449.2	28.7243	35.5428
	449.3	28.5123	34.8788
	449.4	28.3548	35.416
	449.5	28.3308	35.0156
[truncated: 505 more rows]

[truncated: 15 more sheets: Fig.6D, Fig.6F, Fig.7A, Fig.7B, Fig.S4A, FigS4B, Fig.S5A, Fig.S5B (left), Fig.S5B(middle), Fig.S5B(right), Fig.S8, Fig.S10, Fig.S11, Fig.S12, Fig.S13B]
